# Supplementary material for: Anatomical traits related to leaf and branch hydraulic functioning on Amazonian savanna plants
Source: AoB Plants. 2023 Apr 24;15(3):plad018. doi: 10.1093/aobpla/plad018 (PMC10198777; doi:10.1093/aobpla/plad018)
Supplement: plad018_suppl_Supplementary_Data_S2 [file plad018_suppl_supplementary_data_s2.xlsx]

## Sheet: data_geral_anatohidraulico.csv
species	genero	familia	replicate	codesp	LA	LS	LMA	SD	AC	Gmax	WUE	Kh	VLA	FV	VL	LF	RF	RW	FLU	FLE	WSG	VWT	IPit	TPM	P50	HSM
Kielmeyera	rubriflora	Clusiaceae	1	Kr 1	15.63	103.33	60.86	26.83	1.82	175.9	-28.8	2120000000	3183.39	40	413.8	0.26	2023-12-08	20.64	8	605.39	0.6	2023-04-03	10.15	0.3	NA	NA
Kielmeyera	rubriflora	Clusiaceae	2	Kr 2	15.65	157.82	45.29	2023-08-27	1.54	152.43	-28.9	2260000000	3286.54	62.9	382.5	0.25	8.38	19.64	8.17	636.29	0.55	2.94	8.21	0.27	-3.92	2.86
Kielmeyera	rubriflora	Clusiaceae	3	Kr 3	17.71	118.19	71.48	28.14	2023-07-02	166.76	-28.7	3250000000	3998.63	2023-01-30	459.15	0.22	2023-06-09	2023-06-19	6.99	721.66	0.57	2.54	7.96	0.36	-3.81	2023-08-02
Parkia	cachimboensis	Fabaceae	1	Pc 1	36.72	127.39	55.91	24	2.19	199.96	-29.4	3490000000	4021-07-01	65.3	207.21	0.4	2023-06-09	17.39	5.83	706.38	0.53	2.83	6.48	0.39	-5.6	2023-07-04
Parkia	cachimboensis	Fabaceae	2	Pc 2	41.91	92	82.8	2023-04-23	2.82	193.23	-30.1	2540000000	3174.89	52.4	200.5	0.27	10.73	15.94	7.58	611.24	0.49	3.73	7.26	0.35	-4.84	3.79
Parkia	cachimboensis	Fabaceae	3	Pc 3	36.16	133.05	62.28	28.67	3.52	200	-30.7	5660000000	3170-08-01	55.8	208.14	0.39	2023-08-10	2023-05-11	2023-11-08	624.98	0.46	3.83	5.69	0.31	-4.77	2023-07-03
Macairea	radula	Melastomataceae	1	Mr 1	16.66	295.82	121.02	37.4	6.18	279.91	-29.6	589000000	2021.22	89.6	400.84	0.3	11.84	14.54	8.58	446.32	0.64	2.77	5.52	0.3	NA	NA
Macairea	radula	Melastomataceae	2	Mr 2	17.28	268.22	85.63	37.8	2023-04-12	309.37	-29.6	662000000	2373.56	107.7	338.73	0.33	9.81	9.56	6.49	443.13	0.63	2023-07-02	5.84	0.34	NA	NA
Macairea	radula	Melastomataceae	3	Mr 3	2023-04-17	273.89	101.91	2023-06-29	6.18	240.39	-29.3	692000000	2957-07-01	83	340.81	0.28	2023-12-09	12.45	6.57	479.7	0.63	2.72	5.63	0.35	NA	NA
Simarouba	versicolor	Simaroubaceae	1	Sv 1	16.43	174.81	126.68	25	8.98	235	-30.9	3170000000	2928-02-01	94.8	308.89	0.38	2023-04-07	37.4	7.25	523.11	0.5	2.39	5.55	0.3	-4.16	2.43
Simarouba	versicolor	Simaroubaceae	2	Sv 2	17.49	170.56	130.93	2023-04-25	6.63	230.05	-30	4510000000	3731	69.3	329.53	0.4	7.72	33.81	7.79	553.25	0.55	2.74	5.74	0.32	-4.29	2.64
Simarouba	versicolor	Simaroubaceae	3	Sv 3	2023-03-19	187.54	90.59	2023-08-25	2023-05-09	260.5	-31.4	5920000000	4491-06-01	60	296.24	0.33	2023-04-09	35.72	8.27	545.85	0.47	2.54	5.41	0.34	-4.76	2023-08-02
Maprounea	guianensis	Euphorbiaceae	1	Mg 1	19.26	87.76	48.83	2023-08-30	4.72	176.52	-28.6	1400000000	2194.63	60.2	485.28	0.28	2023-06-13	12.25	8.51	719.66	0.48	3.59	4.24	0.36	-4.06	3.32
Maprounea	guianensis	Euphorbiaceae	2	Mg 2	19.61	66.53	62.99	2023-06-27	4.92	166.89	-28.2	2570000000	2712.44	41.4	498.07	0.26	14.31	17.87	8.49	667.42	0.47	2023-08-03	2023-08-04	0.42	-4.01	2.43
Maprounea	guianensis	Euphorbiaceae	3	Mg 3	15.77	81.39	66.53	27	5.15	176.99	-28.5	1040000000	2289.44	47.8	401.24	0.27	14.36	14.72	7.92	783.45	0.49	2023-05-04	4.18	0.45	-5.62	4.37
Alcona	discolor	Euphorbiaceae	1	Ad 1	2023-01-26	57.32	82.8	2023-06-09	2023-02-03	98.58	-28.7	8330000000	6896-09-01	24	591.5	0.16	10.64	23.92	2023-02-16	1072.96	0.51	4.66	2023-03-12	0.32	NA	NA
Alcona	discolor	Euphorbiaceae	2	Ad 2	35.97	50.25	84.93	11	2023-04-03	106.59	-28.6	3800000000	5390-06-01	42	602.34	0.18	11.19	21.74	13.92	1000.22	0.46	2023-09-05	11.31	0.32	NA	NA
Alcona	discolor	Euphorbiaceae	3	Ad 3	31.57	57.32	68.65	2023-06-10	3.24	98.19	-28.3	9180000000	7624.75	2023-03-24	780.84	0.19	11.32	2023-06-23	14.64	1213.57	0.53	5.95	10.74	0.35	NA	NA
Norantea	guianensis	Marcgraviaceae	1	Ng 1	59.61	150.61	106.86	11	5.98	111.23	-27.1	3540000000	4647-07-01	38.5	671.6	0.21	5.55	79.56	17.34	1012.11	0.45	2023-02-04	8.79	0.27	-1.64	0.47
Norantea	guianensis	Marcgraviaceae	2	Ng 2	54.64	145.42	128.1	10	5.23	113.48	-27.3	6420000000	5228.45	2023-06-28	667.32	0.18	3.42	94.71	15.77	915.68	0.48	4.15	2023-04-08	0.27	-1.73	0.6
Norantea	guianensis	Marcgraviaceae	3	Ng 3	62.13	158.95	125.97	2023-08-09	6.48	119.89	-27.2	2870000000	4867-07-01	52.7	805.64	0.24	2023-04-05	78.44	16.91	1089.07	0.46	3.67	8.23	0.28	-1.61	0.37
