# Supplementary material for: Anatomical traits related to leaf and branch hydraulic functioning on Amazonian savanna plants
Source: AoB Plants. 2023 Apr 24;15(3):plad018. doi: 10.1093/aobpla/plad018 (PMC10198777; doi:10.1093/aobpla/plad018)
Supplement: plad018_suppl_Supplementary_Data_S3 [file plad018_suppl_supplementary_data_s3.xlsx]

## Sheet: data_pneumatic_method.csv
Species	Individual	merge	ID_all	species	measurement	rep	pot	psix	branch	ind_nr
Norantea guianensis 1	NG1	NG1_1_1	NG1_1	Norantea guianensis	1	0	3.885	0.18	1	NG1_1
Norantea guianensis 1	NG1	NG1_1_1	NG1_1	Norantea guianensis	1	1	714.291	0.18	1	NG1_1
Norantea guianensis 1	NG1	NG1_1_1	NG1_1	Norantea guianensis	1	2	711.729	0.18	1	NG1_1
Norantea guianensis 1	NG1	NG1_1_1	NG1_1	Norantea guianensis	1	3	710.448	0.18	1	NG1_1
Norantea guianensis 1	NG1	NG1_1_1	NG1_1	Norantea guianensis	1	4	709.716	0.18	1	NG1_1
Norantea guianensis 1	NG1	NG1_1_1	NG1_1	Norantea guianensis	1	5	709.167	0.18	1	NG1_1
Norantea guianensis 1	NG1	NG1_1_1	NG1_1	Norantea guianensis	1	6	708.618	0.18	1	NG1_1
Norantea guianensis 1	NG1	NG1_1_1	NG1_1	Norantea guianensis	1	7	708.069	0.18	1	NG1_1
Norantea guianensis 1	NG1	NG1_1_1	NG1_1	Norantea guianensis	1	8	707.703	0.18	1	NG1_1
Norantea guianensis 1	NG1	NG1_1_1	NG1_1	Norantea guianensis	1	9	707.337	0.18	1	NG1_1
Norantea guianensis 1	NG1	NG1_1_1	NG1_1	Norantea guianensis	1	10	706.971	0.18	1	NG1_1
Norantea guianensis 1	NG1	NG1_1_1	NG1_1	Norantea guianensis	1	11	706.605	0.18	1	NG1_1
Norantea guianensis 1	NG1	NG1_1_1	NG1_1	Norantea guianensis	1	12	706.422	0.18	1	NG1_1
Norantea guianensis 1	NG1	NG1_1_1	NG1_1	Norantea guianensis	1	13	706.056	0.18	1	NG1_1
Norantea guianensis 1	NG1	NG1_1_1	NG1_1	Norantea guianensis	1	14	705.873	0.18	1	NG1_1
Norantea guianensis 1	NG1	NG1_1_1	NG1_1	Norantea guianensis	1	15	705.507	0.18	1	NG1_1
Norantea guianensis 1	NG1	NG1_1_1	NG1_1	Norantea guianensis	1	16	705.324	0.18	1	NG1_1
Norantea guianensis 1	NG1	NG1_1_1	NG1_1	Norantea guianensis	1	17	704.958	0.18	1	NG1_1
Norantea guianensis 1	NG1	NG1_1_1	NG1_1	Norantea guianensis	1	18	704.775	0.18	1	NG1_1
Norantea guianensis 1	NG1	NG1_1_1	NG1_1	Norantea guianensis	1	19	7,044,091	0.18	1	NG1_1
Norantea guianensis 1	NG1	NG1_1_1	NG1_1	Norantea guianensis	1	20	704.226	0.18	1	NG1_1
Norantea guianensis 1	NG1	NG1_1_1	NG1_1	Norantea guianensis	1	21	704.043	0.18	1	NG1_1
Norantea guianensis 1	NG1	NG1_1_1	NG1_1	Norantea guianensis	1	22	70.386	0.18	1	NG1_1
Norantea guianensis 1	NG1	NG1_1_1	NG1_1	Norantea guianensis	1	23	703.677	0.18	1	NG1_1
Norantea guianensis 1	NG1	NG1_1_1	NG1_1	Norantea guianensis	1	24	703.494	0.18	1	NG1_1
Norantea guianensis 1	NG1	NG1_1_1	NG1_1	Norantea guianensis	1	25	703.128	0.18	1	NG1_1
Norantea guianensis 1	NG1	NG1_1_1	NG1_1	Norantea guianensis	1	26	703.128	0.18	1	NG1_1
Norantea guianensis 1	NG1	NG1_1_1	NG1_1	Norantea guianensis	1	27	702.762	0.18	1	NG1_1
Norantea guianensis 1	NG1	NG1_1_1	NG1_1	Norantea guianensis	1	28	702.762	0.18	1	NG1_1
Norantea guianensis 1	NG1	NG1_1_1	NG1_1	Norantea guianensis	1	29	702.579	0.18	1	NG1_1
Norantea guianensis 1	NG1	NG1_1_1	NG1_1	Norantea guianensis	1	30	702.213	0.18	1	NG1_1
Norantea guianensis 1	NG1	NG1_1_1	NG1_1	Norantea guianensis	1	31	702.213	0.18	1	NG1_1
Norantea guianensis 1	NG1	NG1_1_1	NG1_1	Norantea guianensis	1	32	7,020,301	0.18	1	NG1_1
Norantea guianensis 1	NG1	NG1_1_1	NG1_1	Norantea guianensis	1	33	701.664	0.18	1	NG1_1
Norantea guianensis 1	NG1	NG1_1_1	NG1_1	Norantea guianensis	1	34	701.664	0.18	1	NG1_1
Norantea guianensis 1	NG1	NG1_1_1	NG1_1	Norantea guianensis	1	35	701.481	0.18	1	NG1_1
Norantea guianensis 1	NG1	NG1_1_1	NG1_1	Norantea guianensis	1	36	701.298	0.18	1	NG1_1
Norantea guianensis 1	NG1	NG1_1_1	NG1_1	Norantea guianensis	1	37	701.115	0.18	1	NG1_1
Norantea guianensis 1	NG1	NG1_1_1	NG1_1	Norantea guianensis	1	38	700.932	0.18	1	NG1_1
Norantea guianensis 1	NG1	NG1_1_1	NG1_1	Norantea guianensis	1	39	700.749	0.18	1	NG1_1
Norantea guianensis 1	NG1	NG1_1_1	NG1_1	Norantea guianensis	1	40	7,005,661	0.18	1	NG1_1
Norantea guianensis 1	NG1	NG1_1_1	NG1_1	Norantea guianensis	1	41	700.383	0.18	1	NG1_1
Norantea guianensis 1	NG1	NG1_1_1	NG1_1	Norantea guianensis	1	42	70.02	0.18	1	NG1_1
Norantea guianensis 1	NG1	NG1_1_1	NG1_1	Norantea guianensis	1	43	700.017	0.18	1	NG1_1
Norantea guianensis 1	NG1	NG1_1_1	NG1_1	Norantea guianensis	1	44	699.834	0.18	1	NG1_1
Norantea guianensis 1	NG1	NG1_1_1	NG1_1	Norantea guianensis	1	45	699.834	0.18	1	NG1_1
Norantea guianensis 1	NG1	NG1_1_1	NG1_1	Norantea guianensis	1	46	699.651	0.18	1	NG1_1
Norantea guianensis 1	NG1	NG1_1_1	NG1_1	Norantea guianensis	1	47	699.468	0.18	1	NG1_1
Norantea guianensis 1	NG1	NG1_1_1	NG1_1	Norantea guianensis	1	48	699.285	0.18	1	NG1_1
Norantea guianensis 1	NG1	NG1_1_1	NG1_1	Norantea guianensis	1	49	699.102	0.18	1	NG1_1
Norantea guianensis 1	NG1	NG1_1_1	NG1_1	Norantea guianensis	1	50	699.102	0.18	1	NG1_1
Norantea guianensis 1	NG1	NG1_1_1	NG1_1	Norantea guianensis	1	51	698.919	0.18	1	NG1_1
Norantea guianensis 1	NG1	NG1_1_1	NG1_1	Norantea guianensis	1	52	698.736	0.18	1	NG1_1
Norantea guianensis 1	NG1	NG1_1_1	NG1_1	Norantea guianensis	1	53	698.553	0.18	1	NG1_1
Norantea guianensis 1	NG1	NG1_1_1	NG1_1	Norantea guianensis	1	54	698.553	0.18	1	NG1_1
Norantea guianensis 1	NG1	NG1_1_1	NG1_1	Norantea guianensis	1	55	69.837	0.18	1	NG1_1
Norantea guianensis 1	NG1	NG1_1_1	NG1_1	Norantea guianensis	1	56	6,981,871	0.18	1	NG1_1
Norantea guianensis 1	NG1	NG1_1_1	NG1_1	Norantea guianensis	1	57	698.004	0.18	1	NG1_1
Norantea guianensis 1	NG1	NG1_1_1	NG1_1	Norantea guianensis	1	58	698.004	0.18	1	NG1_1
Norantea guianensis 1	NG1	NG1_1_1	NG1_1	Norantea guianensis	1	59	697.638	0.18	1	NG1_1
Norantea guianensis 1	NG1	NG1_2_1	NG1_2	Norantea guianensis	1	0	0.48	0.19	2	NG1_2
Norantea guianensis 1	NG1	NG1_2_1	NG1_2	Norantea guianensis	1	1	715.572	0.19	2	NG1_2
Norantea guianensis 1	NG1	NG1_2_1	NG1_2	Norantea guianensis	1	2	712.644	0.19	2	NG1_2
Norantea guianensis 1	NG1	NG1_2_1	NG1_2	Norantea guianensis	1	3	711.546	0.19	2	NG1_2
Norantea guianensis 1	NG1	NG1_2_1	NG1_2	Norantea guianensis	1	4	7,106,311	0.19	2	NG1_2
Norantea guianensis 1	NG1	NG1_2_1	NG1_2	Norantea guianensis	1	5	709.899	0.19	2	NG1_2
Norantea guianensis 1	NG1	NG1_2_1	NG1_2	Norantea guianensis	1	6	70.935	0.19	2	NG1_2
Norantea guianensis 1	NG1	NG1_2_1	NG1_2	Norantea guianensis	1	7	708.984	0.19	2	NG1_2
Norantea guianensis 1	NG1	NG1_2_1	NG1_2	Norantea guianensis	1	8	708.435	0.19	2	NG1_2
Norantea guianensis 1	NG1	NG1_2_1	NG1_2	Norantea guianensis	1	9	708.069	0.19	2	NG1_2
Norantea guianensis 1	NG1	NG1_2_1	NG1_2	Norantea guianensis	1	10	707.886	0.19	2	NG1_2
Norantea guianensis 1	NG1	NG1_2_1	NG1_2	Norantea guianensis	1	11	70.752	0.19	2	NG1_2
Norantea guianensis 1	NG1	NG1_2_1	NG1_2	Norantea guianensis	1	12	707.154	0.19	2	NG1_2
Norantea guianensis 1	NG1	NG1_2_1	NG1_2	Norantea guianensis	1	13	706.971	0.19	2	NG1_2
Norantea guianensis 1	NG1	NG1_2_1	NG1_2	Norantea guianensis	1	14	7,067,881	0.19	2	NG1_2
Norantea guianensis 1	NG1	NG1_2_1	NG1_2	Norantea guianensis	1	15	706.605	0.19	2	NG1_2
Norantea guianensis 1	NG1	NG1_2_1	NG1_2	Norantea guianensis	1	16	706.239	0.19	2	NG1_2
Norantea guianensis 1	NG1	NG1_2_1	NG1_2	Norantea guianensis	1	17	706.056	0.19	2	NG1_2
Norantea guianensis 1	NG1	NG1_2_1	NG1_2	Norantea guianensis	1	18	705.873	0.19	2	NG1_2
Norantea guianensis 1	NG1	NG1_2_1	NG1_2	Norantea guianensis	1	19	70.569	0.19	2	NG1_2
Norantea guianensis 1	NG1	NG1_2_1	NG1_2	Norantea guianensis	1	20	705.507	0.19	2	NG1_2
Norantea guianensis 1	NG1	NG1_2_1	NG1_2	Norantea guianensis	1	21	705.324	0.19	2	NG1_2
Norantea guianensis 1	NG1	NG1_2_1	NG1_2	Norantea guianensis	1	22	705.141	0.19	2	NG1_2
Norantea guianensis 1	NG1	NG1_2_1	NG1_2	Norantea guianensis	1	23	704.958	0.19	2	NG1_2
Norantea guianensis 1	NG1	NG1_2_1	NG1_2	Norantea guianensis	1	24	704.775	0.19	2	NG1_2
Norantea guianensis 1	NG1	NG1_2_1	NG1_2	Norantea guianensis	1	25	704.592	0.19	2	NG1_2
Norantea guianensis 1	NG1	NG1_2_1	NG1_2	Norantea guianensis	1	26	7,044,091	0.19	2	NG1_2
Norantea guianensis 1	NG1	NG1_2_1	NG1_2	Norantea guianensis	1	27	7,044,091	0.19	2	NG1_2
Norantea guianensis 1	NG1	NG1_2_1	NG1_2	Norantea guianensis	1	28	704.226	0.19	2	NG1_2
Norantea guianensis 1	NG1	NG1_2_1	NG1_2	Norantea guianensis	1	29	704.043	0.19	2	NG1_2
Norantea guianensis 1	NG1	NG1_2_1	NG1_2	Norantea guianensis	1	30	70.386	0.19	2	NG1_2
Norantea guianensis 1	NG1	NG1_2_1	NG1_2	Norantea guianensis	1	31	70.386	0.19	2	NG1_2
Norantea guianensis 1	NG1	NG1_2_1	NG1_2	Norantea guianensis	1	32	703.677	0.19	2	NG1_2
Norantea guianensis 1	NG1	NG1_2_1	NG1_2	Norantea guianensis	1	33	703.494	0.19	2	NG1_2
Norantea guianensis 1	NG1	NG1_2_1	NG1_2	Norantea guianensis	1	34	703.311	0.19	2	NG1_2
Norantea guianensis 1	NG1	NG1_2_1	NG1_2	Norantea guianensis	1	35	703.128	0.19	2	NG1_2
Norantea guianensis 1	NG1	NG1_2_1	NG1_2	Norantea guianensis	1	36	703.128	0.19	2	NG1_2
Norantea guianensis 1	NG1	NG1_2_1	NG1_2	Norantea guianensis	1	37	702.945	0.19	2	NG1_2
Norantea guianensis 1	NG1	NG1_2_1	NG1_2	Norantea guianensis	1	38	702.762	0.19	2	NG1_2
Norantea guianensis 1	NG1	NG1_2_1	NG1_2	Norantea guianensis	1	39	702.579	0.19	2	NG1_2
Norantea guianensis 1	NG1	NG1_2_1	NG1_2	Norantea guianensis	1	40	702.579	0.19	2	NG1_2
Norantea guianensis 1	NG1	NG1_2_1	NG1_2	Norantea guianensis	1	41	702.396	0.19	2	NG1_2
Norantea guianensis 1	NG1	NG1_2_1	NG1_2	Norantea guianensis	1	42	702.213	0.19	2	NG1_2
Norantea guianensis 1	NG1	NG1_2_1	NG1_2	Norantea guianensis	1	43	702.213	0.19	2	NG1_2
Norantea guianensis 1	NG1	NG1_2_1	NG1_2	Norantea guianensis	1	44	7,020,301	0.19	2	NG1_2
Norantea guianensis 1	NG1	NG1_2_1	NG1_2	Norantea guianensis	1	45	7,020,301	0.19	2	NG1_2
Norantea guianensis 1	NG1	NG1_2_1	NG1_2	Norantea guianensis	1	46	701.847	0.19	2	NG1_2
Norantea guianensis 1	NG1	NG1_2_1	NG1_2	Norantea guianensis	1	47	701.664	0.19	2	NG1_2
Norantea guianensis 1	NG1	NG1_2_1	NG1_2	Norantea guianensis	1	48	701.664	0.19	2	NG1_2
Norantea guianensis 1	NG1	NG1_2_1	NG1_2	Norantea guianensis	1	49	701.481	0.19	2	NG1_2
Norantea guianensis 1	NG1	NG1_2_1	NG1_2	Norantea guianensis	1	50	701.298	0.19	2	NG1_2
Norantea guianensis 1	NG1	NG1_2_1	NG1_2	Norantea guianensis	1	51	701.298	0.19	2	NG1_2
Norantea guianensis 1	NG1	NG1_2_1	NG1_2	Norantea guianensis	1	52	701.298	0.19	2	NG1_2
Norantea guianensis 1	NG1	NG1_2_1	NG1_2	Norantea guianensis	1	53	700.932	0.19	2	NG1_2
Norantea guianensis 1	NG1	NG1_2_1	NG1_2	Norantea guianensis	1	54	700.932	0.19	2	NG1_2
Norantea guianensis 1	NG1	NG1_2_1	NG1_2	Norantea guianensis	1	55	700.749	0.19	2	NG1_2
Norantea guianensis 1	NG1	NG1_2_1	NG1_2	Norantea guianensis	1	56	700.749	0.19	2	NG1_2
Norantea guianensis 1	NG1	NG1_2_1	NG1_2	Norantea guianensis	1	57	7,005,661	0.19	2	NG1_2
Norantea guianensis 1	NG1	NG1_2_1	NG1_2	Norantea guianensis	1	58	7,005,661	0.19	2	NG1_2
Norantea guianensis 1	NG1	NG1_2_1	NG1_2	Norantea guianensis	1	59	700.383	0.19	2	NG1_2
Norantea guianensis 2	NG2	NG2_1_1	NG2_1	Norantea guianensis	1	0	4.068	0.11	1	NG2_1
Norantea guianensis 2	NG2	NG2_1_1	NG2_1	Norantea guianensis	1	1	715.938	0.11	1	NG2_1
Norantea guianensis 2	NG2	NG2_1_1	NG2_1	Norantea guianensis	1	2	713.193	0.11	1	NG2_1
Norantea guianensis 2	NG2	NG2_1_1	NG2_1	Norantea guianensis	1	3	712.095	0.11	1	NG2_1
Norantea guianensis 2	NG2	NG2_1_1	NG2_1	Norantea guianensis	1	4	71.118	0.11	1	NG2_1
Norantea guianensis 2	NG2	NG2_1_1	NG2_1	Norantea guianensis	1	5	710.448	0.11	1	NG2_1
Norantea guianensis 2	NG2	NG2_1_1	NG2_1	Norantea guianensis	1	6	709.899	0.11	1	NG2_1
Norantea guianensis 2	NG2	NG2_1_1	NG2_1	Norantea guianensis	1	7	70.935	0.11	1	NG2_1
Norantea guianensis 2	NG2	NG2_1_1	NG2_1	Norantea guianensis	1	8	708.801	0.11	1	NG2_1
Norantea guianensis 2	NG2	NG2_1_1	NG2_1	Norantea guianensis	1	9	708.435	0.11	1	NG2_1
Norantea guianensis 2	NG2	NG2_1_1	NG2_1	Norantea guianensis	1	10	707.886	0.11	1	NG2_1
Norantea guianensis 2	NG2	NG2_1_1	NG2_1	Norantea guianensis	1	11	70.752	0.11	1	NG2_1
Norantea guianensis 2	NG2	NG2_1_1	NG2_1	Norantea guianensis	1	12	707.154	0.11	1	NG2_1
Norantea guianensis 2	NG2	NG2_1_1	NG2_1	Norantea guianensis	1	13	7,067,881	0.11	1	NG2_1
Norantea guianensis 2	NG2	NG2_1_1	NG2_1	Norantea guianensis	1	14	706.422	0.11	1	NG2_1
Norantea guianensis 2	NG2	NG2_1_1	NG2_1	Norantea guianensis	1	15	706.056	0.11	1	NG2_1
Norantea guianensis 2	NG2	NG2_1_1	NG2_1	Norantea guianensis	1	16	705.873	0.11	1	NG2_1
Norantea guianensis 2	NG2	NG2_1_1	NG2_1	Norantea guianensis	1	17	705.507	0.11	1	NG2_1
Norantea guianensis 2	NG2	NG2_1_1	NG2_1	Norantea guianensis	1	18	705.141	0.11	1	NG2_1
Norantea guianensis 2	NG2	NG2_1_1	NG2_1	Norantea guianensis	1	19	704.958	0.11	1	NG2_1
Norantea guianensis 2	NG2	NG2_1_1	NG2_1	Norantea guianensis	1	20	704.592	0.11	1	NG2_1
Norantea guianensis 2	NG2	NG2_1_1	NG2_1	Norantea guianensis	1	21	7,044,091	0.11	1	NG2_1
Norantea guianensis 2	NG2	NG2_1_1	NG2_1	Norantea guianensis	1	22	704.043	0.11	1	NG2_1
Norantea guianensis 2	NG2	NG2_1_1	NG2_1	Norantea guianensis	1	23	70.386	0.11	1	NG2_1
Norantea guianensis 2	NG2	NG2_1_1	NG2_1	Norantea guianensis	1	24	703.677	0.11	1	NG2_1
Norantea guianensis 2	NG2	NG2_1_1	NG2_1	Norantea guianensis	1	25	703.311	0.11	1	NG2_1
Norantea guianensis 2	NG2	NG2_1_1	NG2_1	Norantea guianensis	1	26	703.128	0.11	1	NG2_1
Norantea guianensis 2	NG2	NG2_1_1	NG2_1	Norantea guianensis	1	27	702.945	0.11	1	NG2_1
Norantea guianensis 2	NG2	NG2_1_1	NG2_1	Norantea guianensis	1	28	702.762	0.11	1	NG2_1
Norantea guianensis 2	NG2	NG2_1_1	NG2_1	Norantea guianensis	1	29	702.396	0.11	1	NG2_1
Norantea guianensis 2	NG2	NG2_1_1	NG2_1	Norantea guianensis	1	30	702.213	0.11	1	NG2_1
Norantea guianensis 2	NG2	NG2_1_1	NG2_1	Norantea guianensis	1	31	7,020,301	0.11	1	NG2_1
Norantea guianensis 2	NG2	NG2_1_1	NG2_1	Norantea guianensis	1	32	701.847	0.11	1	NG2_1
Norantea guianensis 2	NG2	NG2_1_1	NG2_1	Norantea guianensis	1	33	701.664	0.11	1	NG2_1
Norantea guianensis 2	NG2	NG2_1_1	NG2_1	Norantea guianensis	1	34	701.481	0.11	1	NG2_1
Norantea guianensis 2	NG2	NG2_1_1	NG2_1	Norantea guianensis	1	35	701.298	0.11	1	NG2_1
Norantea guianensis 2	NG2	NG2_1_1	NG2_1	Norantea guianensis	1	36	700.932	0.11	1	NG2_1
Norantea guianensis 2	NG2	NG2_1_1	NG2_1	Norantea guianensis	1	37	700.749	0.11	1	NG2_1
Norantea guianensis 2	NG2	NG2_1_1	NG2_1	Norantea guianensis	1	38	7,005,661	0.11	1	NG2_1
Norantea guianensis 2	NG2	NG2_1_1	NG2_1	Norantea guianensis	1	39	700.383	0.11	1	NG2_1
Norantea guianensis 2	NG2	NG2_1_1	NG2_1	Norantea guianensis	1	40	70.02	0.11	1	NG2_1
Norantea guianensis 2	NG2	NG2_1_1	NG2_1	Norantea guianensis	1	41	700.017	0.11	1	NG2_1
Norantea guianensis 2	NG2	NG2_1_1	NG2_1	Norantea guianensis	1	42	699.834	0.11	1	NG2_1
Norantea guianensis 2	NG2	NG2_1_1	NG2_1	Norantea guianensis	1	43	699.651	0.11	1	NG2_1
Norantea guianensis 2	NG2	NG2_1_1	NG2_1	Norantea guianensis	1	44	699.468	0.11	1	NG2_1
Norantea guianensis 2	NG2	NG2_1_1	NG2_1	Norantea guianensis	1	45	699.285	0.11	1	NG2_1
Norantea guianensis 2	NG2	NG2_1_1	NG2_1	Norantea guianensis	1	46	699.102	0.11	1	NG2_1
Norantea guianensis 2	NG2	NG2_1_1	NG2_1	Norantea guianensis	1	47	698.919	0.11	1	NG2_1
Norantea guianensis 2	NG2	NG2_1_1	NG2_1	Norantea guianensis	1	48	698.919	0.11	1	NG2_1
Norantea guianensis 2	NG2	NG2_1_1	NG2_1	Norantea guianensis	1	49	698.736	0.11	1	NG2_1
Norantea guianensis 2	NG2	NG2_1_1	NG2_1	Norantea guianensis	1	50	69.837	0.11	1	NG2_1
Norantea guianensis 2	NG2	NG2_1_1	NG2_1	Norantea guianensis	1	51	69.837	0.11	1	NG2_1
Norantea guianensis 2	NG2	NG2_1_1	NG2_1	Norantea guianensis	1	52	6,981,871	0.11	1	NG2_1
Norantea guianensis 2	NG2	NG2_1_1	NG2_1	Norantea guianensis	1	53	698.004	0.11	1	NG2_1
Norantea guianensis 2	NG2	NG2_1_1	NG2_1	Norantea guianensis	1	54	697.821	0.11	1	NG2_1
Norantea guianensis 2	NG2	NG2_1_1	NG2_1	Norantea guianensis	1	55	697.638	0.11	1	NG2_1
Norantea guianensis 2	NG2	NG2_1_1	NG2_1	Norantea guianensis	1	56	697.455	0.11	1	NG2_1
Norantea guianensis 2	NG2	NG2_1_1	NG2_1	Norantea guianensis	1	57	697.272	0.11	1	NG2_1
Norantea guianensis 2	NG2	NG2_1_1	NG2_1	Norantea guianensis	1	58	697.089	0.11	1	NG2_1
Norantea guianensis 2	NG2	NG2_1_1	NG2_1	Norantea guianensis	1	59	696.906	0.11	1	NG2_1
Norantea guianensis 2	NG2	NG2_2_1	NG2_2	Norantea guianensis	1	0	6.264	0.1	2	NG2_2
Norantea guianensis 2	NG2	NG2_2_1	NG2_2	Norantea guianensis	1	1	715.389	0.1	2	NG2_2
Norantea guianensis 2	NG2	NG2_2_1	NG2_2	Norantea guianensis	1	2	712.644	0.1	2	NG2_2
Norantea guianensis 2	NG2	NG2_2_1	NG2_2	Norantea guianensis	1	3	711.546	0.1	2	NG2_2
Norantea guianensis 2	NG2	NG2_2_1	NG2_2	Norantea guianensis	1	4	710.448	0.1	2	NG2_2
Norantea guianensis 2	NG2	NG2_2_1	NG2_2	Norantea guianensis	1	5	709.899	0.1	2	NG2_2
Norantea guianensis 2	NG2	NG2_2_1	NG2_2	Norantea guianensis	1	6	709.167	0.1	2	NG2_2
Norantea guianensis 2	NG2	NG2_2_1	NG2_2	Norantea guianensis	1	7	708.801	0.1	2	NG2_2
Norantea guianensis 2	NG2	NG2_2_1	NG2_2	Norantea guianensis	1	8	7,082,521	0.1	2	NG2_2
Norantea guianensis 2	NG2	NG2_2_1	NG2_2	Norantea guianensis	1	9	707.886	0.1	2	NG2_2
Norantea guianensis 2	NG2	NG2_2_1	NG2_2	Norantea guianensis	1	10	70.752	0.1	2	NG2_2
Norantea guianensis 2	NG2	NG2_2_1	NG2_2	Norantea guianensis	1	11	707.154	0.1	2	NG2_2
Norantea guianensis 2	NG2	NG2_2_1	NG2_2	Norantea guianensis	1	12	7,067,881	0.1	2	NG2_2
Norantea guianensis 2	NG2	NG2_2_1	NG2_2	Norantea guianensis	1	13	706.605	0.1	2	NG2_2
Norantea guianensis 2	NG2	NG2_2_1	NG2_2	Norantea guianensis	1	14	706.239	0.1	2	NG2_2
Norantea guianensis 2	NG2	NG2_2_1	NG2_2	Norantea guianensis	1	15	706.056	0.1	2	NG2_2
Norantea guianensis 2	NG2	NG2_2_1	NG2_2	Norantea guianensis	1	16	70.569	0.1	2	NG2_2
Norantea guianensis 2	NG2	NG2_2_1	NG2_2	Norantea guianensis	1	17	705.324	0.1	2	NG2_2
Norantea guianensis 2	NG2	NG2_2_1	NG2_2	Norantea guianensis	1	18	705.141	0.1	2	NG2_2
Norantea guianensis 2	NG2	NG2_2_1	NG2_2	Norantea guianensis	1	19	704.958	0.1	2	NG2_2
Norantea guianensis 2	NG2	NG2_2_1	NG2_2	Norantea guianensis	1	20	704.775	0.1	2	NG2_2
Norantea guianensis 2	NG2	NG2_2_1	NG2_2	Norantea guianensis	1	21	7,044,091	0.1	2	NG2_2
Norantea guianensis 2	NG2	NG2_2_1	NG2_2	Norantea guianensis	1	22	704.226	0.1	2	NG2_2
Norantea guianensis 2	NG2	NG2_2_1	NG2_2	Norantea guianensis	1	23	704.043	0.1	2	NG2_2
Norantea guianensis 2	NG2	NG2_2_1	NG2_2	Norantea guianensis	1	24	703.677	0.1	2	NG2_2
Norantea guianensis 2	NG2	NG2_2_1	NG2_2	Norantea guianensis	1	25	703.494	0.1	2	NG2_2
Norantea guianensis 2	NG2	NG2_2_1	NG2_2	Norantea guianensis	1	26	703.494	0.1	2	NG2_2
Norantea guianensis 2	NG2	NG2_2_1	NG2_2	Norantea guianensis	1	27	703.311	0.1	2	NG2_2
Norantea guianensis 2	NG2	NG2_2_1	NG2_2	Norantea guianensis	1	28	703.128	0.1	2	NG2_2
Norantea guianensis 2	NG2	NG2_2_1	NG2_2	Norantea guianensis	1	29	702.762	0.1	2	NG2_2
Norantea guianensis 2	NG2	NG2_2_1	NG2_2	Norantea guianensis	1	30	702.762	0.1	2	NG2_2
Norantea guianensis 2	NG2	NG2_2_1	NG2_2	Norantea guianensis	1	31	702.396	0.1	2	NG2_2
Norantea guianensis 2	NG2	NG2_2_1	NG2_2	Norantea guianensis	1	32	702.213	0.1	2	NG2_2
Norantea guianensis 2	NG2	NG2_2_1	NG2_2	Norantea guianensis	1	33	7,020,301	0.1	2	NG2_2
Norantea guianensis 2	NG2	NG2_2_1	NG2_2	Norantea guianensis	1	34	701.847	0.1	2	NG2_2
Norantea guianensis 2	NG2	NG2_2_1	NG2_2	Norantea guianensis	1	35	701.664	0.1	2	NG2_2
Norantea guianensis 2	NG2	NG2_2_1	NG2_2	Norantea guianensis	1	36	701.481	0.1	2	NG2_2
Norantea guianensis 2	NG2	NG2_2_1	NG2_2	Norantea guianensis	1	37	701.481	0.1	2	NG2_2
Norantea guianensis 2	NG2	NG2_2_1	NG2_2	Norantea guianensis	1	38	701.298	0.1	2	NG2_2
Norantea guianensis 2	NG2	NG2_2_1	NG2_2	Norantea guianensis	1	39	701.115	0.1	2	NG2_2
Norantea guianensis 2	NG2	NG2_2_1	NG2_2	Norantea guianensis	1	40	700.932	0.1	2	NG2_2
Norantea guianensis 2	NG2	NG2_2_1	NG2_2	Norantea guianensis	1	41	700.749	0.1	2	NG2_2
Norantea guianensis 2	NG2	NG2_2_1	NG2_2	Norantea guianensis	1	42	7,005,661	0.1	2	NG2_2
Norantea guianensis 2	NG2	NG2_2_1	NG2_2	Norantea guianensis	1	43	700.383	0.1	2	NG2_2
Norantea guianensis 2	NG2	NG2_2_1	NG2_2	Norantea guianensis	1	44	700.383	0.1	2	NG2_2
Norantea guianensis 2	NG2	NG2_2_1	NG2_2	Norantea guianensis	1	45	70.02	0.1	2	NG2_2
Norantea guianensis 2	NG2	NG2_2_1	NG2_2	Norantea guianensis	1	46	700.017	0.1	2	NG2_2
Norantea guianensis 2	NG2	NG2_2_1	NG2_2	Norantea guianensis	1	47	699.834	0.1	2	NG2_2
Norantea guianensis 2	NG2	NG2_2_1	NG2_2	Norantea guianensis	1	48	699.651	0.1	2	NG2_2
Norantea guianensis 2	NG2	NG2_2_1	NG2_2	Norantea guianensis	1	49	699.651	0.1	2	NG2_2
Norantea guianensis 2	NG2	NG2_2_1	NG2_2	Norantea guianensis	1	50	699.468	0.1	2	NG2_2
Norantea guianensis 2	NG2	NG2_2_1	NG2_2	Norantea guianensis	1	51	699.285	0.1	2	NG2_2
Norantea guianensis 2	NG2	NG2_2_1	NG2_2	Norantea guianensis	1	52	699.102	0.1	2	NG2_2
Norantea guianensis 2	NG2	NG2_2_1	NG2_2	Norantea guianensis	1	53	699.102	0.1	2	NG2_2
Norantea guianensis 2	NG2	NG2_2_1	NG2_2	Norantea guianensis	1	54	698.919	0.1	2	NG2_2
Norantea guianensis 2	NG2	NG2_2_1	NG2_2	Norantea guianensis	1	55	698.736	0.1	2	NG2_2
Norantea guianensis 2	NG2	NG2_2_1	NG2_2	Norantea guianensis	1	56	698.736	0.1	2	NG2_2
Norantea guianensis 2	NG2	NG2_2_1	NG2_2	Norantea guianensis	1	57	698.553	0.1	2	NG2_2
Norantea guianensis 2	NG2	NG2_2_1	NG2_2	Norantea guianensis	1	58	69.837	0.1	2	NG2_2
Norantea guianensis 2	NG2	NG2_2_1	NG2_2	Norantea guianensis	1	59	69.837	0.1	2	NG2_2
Norantea guianensis 3	NG3	NG3_1_1	NG3_1	Norantea guianensis	1	0	4.983	0.14	1	NG3_1
Norantea guianensis 3	NG3	NG3_1_1	NG3_1	Norantea guianensis	1	1	715.389	0.14	1	NG3_1
Norantea guianensis 3	NG3	NG3_1_1	NG3_1	Norantea guianensis	1	2	713.193	0.14	1	NG3_1
Norantea guianensis 3	NG3	NG3_1_1	NG3_1	Norantea guianensis	1	3	712.095	0.14	1	NG3_1
Norantea guianensis 3	NG3	NG3_1_1	NG3_1	Norantea guianensis	1	4	71.118	0.14	1	NG3_1
Norantea guianensis 3	NG3	NG3_1_1	NG3_1	Norantea guianensis	1	5	710.448	0.14	1	NG3_1
Norantea guianensis 3	NG3	NG3_1_1	NG3_1	Norantea guianensis	1	6	709.899	0.14	1	NG3_1
Norantea guianensis 3	NG3	NG3_1_1	NG3_1	Norantea guianensis	1	7	70.935	0.14	1	NG3_1
Norantea guianensis 3	NG3	NG3_1_1	NG3_1	Norantea guianensis	1	8	708.984	0.14	1	NG3_1
Norantea guianensis 3	NG3	NG3_1_1	NG3_1	Norantea guianensis	1	9	708.435	0.14	1	NG3_1
Norantea guianensis 3	NG3	NG3_1_1	NG3_1	Norantea guianensis	1	10	708.069	0.14	1	NG3_1
Norantea guianensis 3	NG3	NG3_1_1	NG3_1	Norantea guianensis	1	11	707.703	0.14	1	NG3_1
Norantea guianensis 3	NG3	NG3_1_1	NG3_1	Norantea guianensis	1	12	707.337	0.14	1	NG3_1
Norantea guianensis 3	NG3	NG3_1_1	NG3_1	Norantea guianensis	1	13	707.154	0.14	1	NG3_1
Norantea guianensis 3	NG3	NG3_1_1	NG3_1	Norantea guianensis	1	14	7,067,881	0.14	1	NG3_1
Norantea guianensis 3	NG3	NG3_1_1	NG3_1	Norantea guianensis	1	15	706.422	0.14	1	NG3_1
Norantea guianensis 3	NG3	NG3_1_1	NG3_1	Norantea guianensis	1	16	706.239	0.14	1	NG3_1
Norantea guianensis 3	NG3	NG3_1_1	NG3_1	Norantea guianensis	1	17	705.873	0.14	1	NG3_1
Norantea guianensis 3	NG3	NG3_1_1	NG3_1	Norantea guianensis	1	18	705.507	0.14	1	NG3_1
Norantea guianensis 3	NG3	NG3_1_1	NG3_1	Norantea guianensis	1	19	705.324	0.14	1	NG3_1
Norantea guianensis 3	NG3	NG3_1_1	NG3_1	Norantea guianensis	1	20	704.958	0.14	1	NG3_1
Norantea guianensis 3	NG3	NG3_1_1	NG3_1	Norantea guianensis	1	21	704.775	0.14	1	NG3_1
Norantea guianensis 3	NG3	NG3_1_1	NG3_1	Norantea guianensis	1	22	704.592	0.14	1	NG3_1
Norantea guianensis 3	NG3	NG3_1_1	NG3_1	Norantea guianensis	1	23	704.226	0.14	1	NG3_1
Norantea guianensis 3	NG3	NG3_1_1	NG3_1	Norantea guianensis	1	24	704.043	0.14	1	NG3_1
Norantea guianensis 3	NG3	NG3_1_1	NG3_1	Norantea guianensis	1	25	70.386	0.14	1	NG3_1
Norantea guianensis 3	NG3	NG3_1_1	NG3_1	Norantea guianensis	1	26	703.677	0.14	1	NG3_1
Norantea guianensis 3	NG3	NG3_1_1	NG3_1	Norantea guianensis	1	27	703.311	0.14	1	NG3_1
Norantea guianensis 3	NG3	NG3_1_1	NG3_1	Norantea guianensis	1	28	703.128	0.14	1	NG3_1
Norantea guianensis 3	NG3	NG3_1_1	NG3_1	Norantea guianensis	1	29	702.945	0.14	1	NG3_1
Norantea guianensis 3	NG3	NG3_1_1	NG3_1	Norantea guianensis	1	30	702.579	0.14	1	NG3_1
Norantea guianensis 3	NG3	NG3_1_1	NG3_1	Norantea guianensis	1	31	702.396	0.14	1	NG3_1
Norantea guianensis 3	NG3	NG3_1_1	NG3_1	Norantea guianensis	1	32	702.213	0.14	1	NG3_1
Norantea guianensis 3	NG3	NG3_1_1	NG3_1	Norantea guianensis	1	33	7,020,301	0.14	1	NG3_1
Norantea guianensis 3	NG3	NG3_1_1	NG3_1	Norantea guianensis	1	34	701.847	0.14	1	NG3_1
Norantea guianensis 3	NG3	NG3_1_1	NG3_1	Norantea guianensis	1	35	701.664	0.14	1	NG3_1
Norantea guianensis 3	NG3	NG3_1_1	NG3_1	Norantea guianensis	1	36	701.298	0.14	1	NG3_1
Norantea guianensis 3	NG3	NG3_1_1	NG3_1	Norantea guianensis	1	37	701.298	0.14	1	NG3_1
Norantea guianensis 3	NG3	NG3_1_1	NG3_1	Norantea guianensis	1	38	700.932	0.14	1	NG3_1
Norantea guianensis 3	NG3	NG3_1_1	NG3_1	Norantea guianensis	1	39	700.932	0.14	1	NG3_1
Norantea guianensis 3	NG3	NG3_1_1	NG3_1	Norantea guianensis	1	40	7,005,661	0.14	1	NG3_1
Norantea guianensis 3	NG3	NG3_1_1	NG3_1	Norantea guianensis	1	41	7,005,661	0.14	1	NG3_1
Norantea guianensis 3	NG3	NG3_1_1	NG3_1	Norantea guianensis	1	42	700.383	0.14	1	NG3_1
Norantea guianensis 3	NG3	NG3_1_1	NG3_1	Norantea guianensis	1	43	700.017	0.14	1	NG3_1
Norantea guianensis 3	NG3	NG3_1_1	NG3_1	Norantea guianensis	1	44	699.834	0.14	1	NG3_1
Norantea guianensis 3	NG3	NG3_1_1	NG3_1	Norantea guianensis	1	45	699.651	0.14	1	NG3_1
Norantea guianensis 3	NG3	NG3_1_1	NG3_1	Norantea guianensis	1	46	699.651	0.14	1	NG3_1
Norantea guianensis 3	NG3	NG3_1_1	NG3_1	Norantea guianensis	1	47	699.468	0.14	1	NG3_1
Norantea guianensis 3	NG3	NG3_1_1	NG3_1	Norantea guianensis	1	48	699.285	0.14	1	NG3_1
Norantea guianensis 3	NG3	NG3_1_1	NG3_1	Norantea guianensis	1	49	699.102	0.14	1	NG3_1
Norantea guianensis 3	NG3	NG3_1_1	NG3_1	Norantea guianensis	1	50	698.919	0.14	1	NG3_1
Norantea guianensis 3	NG3	NG3_1_1	NG3_1	Norantea guianensis	1	51	698.736	0.14	1	NG3_1
Norantea guianensis 3	NG3	NG3_1_1	NG3_1	Norantea guianensis	1	52	698.553	0.14	1	NG3_1
Norantea guianensis 3	NG3	NG3_1_1	NG3_1	Norantea guianensis	1	53	69.837	0.14	1	NG3_1
Norantea guianensis 3	NG3	NG3_1_1	NG3_1	Norantea guianensis	1	54	6,981,871	0.14	1	NG3_1
Norantea guianensis 3	NG3	NG3_1_1	NG3_1	Norantea guianensis	1	55	698.004	0.14	1	NG3_1
Norantea guianensis 3	NG3	NG3_1_1	NG3_1	Norantea guianensis	1	56	697.821	0.14	1	NG3_1
Norantea guianensis 3	NG3	NG3_1_1	NG3_1	Norantea guianensis	1	57	697.638	0.14	1	NG3_1
Norantea guianensis 3	NG3	NG3_1_1	NG3_1	Norantea guianensis	1	58	697.455	0.14	1	NG3_1
Norantea guianensis 3	NG3	NG3_1_1	NG3_1	Norantea guianensis	1	59	697.455	0.14	1	NG3_1
Norantea guianensis 3	NG3	NG3_2_1	NG3_2	Norantea guianensis	1	0	4.983	0.11	2	NG3_2
Norantea guianensis 3	NG3	NG3_2_1	NG3_2	Norantea guianensis	1	1	715.755	0.11	2	NG3_2
Norantea guianensis 3	NG3	NG3_2_1	NG3_2	Norantea guianensis	1	2	710.082	0.11	2	NG3_2
Norantea guianensis 3	NG3	NG3_2_1	NG3_2	Norantea guianensis	1	3	707.154	0.11	2	NG3_2
Norantea guianensis 3	NG3	NG3_2_1	NG3_2	Norantea guianensis	1	4	704.958	0.11	2	NG3_2
Norantea guianensis 3	NG3	NG3_2_1	NG3_2	Norantea guianensis	1	5	703.311	0.11	2	NG3_2
Norantea guianensis 3	NG3	NG3_2_1	NG3_2	Norantea guianensis	1	6	701.847	0.11	2	NG3_2
Norantea guianensis 3	NG3	NG3_2_1	NG3_2	Norantea guianensis	1	7	7,005,661	0.11	2	NG3_2
Norantea guianensis 3	NG3	NG3_2_1	NG3_2	Norantea guianensis	1	8	699.468	0.11	2	NG3_2
Norantea guianensis 3	NG3	NG3_2_1	NG3_2	Norantea guianensis	1	9	69.837	0.11	2	NG3_2
Norantea guianensis 3	NG3	NG3_2_1	NG3_2	Norantea guianensis	1	10	697.455	0.11	2	NG3_2
Norantea guianensis 3	NG3	NG3_2_1	NG3_2	Norantea guianensis	1	11	696.357	0.11	2	NG3_2
Norantea guianensis 3	NG3	NG3_2_1	NG3_2	Norantea guianensis	1	12	695.625	0.11	2	NG3_2
Norantea guianensis 3	NG3	NG3_2_1	NG3_2	Norantea guianensis	1	13	694.893	0.11	2	NG3_2
Norantea guianensis 3	NG3	NG3_2_1	NG3_2	Norantea guianensis	1	14	694.161	0.11	2	NG3_2
Norantea guianensis 3	NG3	NG3_2_1	NG3_2	Norantea guianensis	1	15	693.429	0.11	2	NG3_2
Norantea guianensis 3	NG3	NG3_2_1	NG3_2	Norantea guianensis	1	16	692.697	0.11	2	NG3_2
Norantea guianensis 3	NG3	NG3_2_1	NG3_2	Norantea guianensis	1	17	692.148	0.11	2	NG3_2
Norantea guianensis 3	NG3	NG3_2_1	NG3_2	Norantea guianensis	1	18	691.599	0.11	2	NG3_2
Norantea guianensis 3	NG3	NG3_2_1	NG3_2	Norantea guianensis	1	19	69.105	0.11	2	NG3_2
Norantea guianensis 3	NG3	NG3_2_1	NG3_2	Norantea guianensis	1	20	690.318	0.11	2	NG3_2
Norantea guianensis 3	NG3	NG3_2_1	NG3_2	Norantea guianensis	1	21	689.769	0.11	2	NG3_2
Norantea guianensis 3	NG3	NG3_2_1	NG3_2	Norantea guianensis	1	22	68.922	0.11	2	NG3_2
Norantea guianensis 3	NG3	NG3_2_1	NG3_2	Norantea guianensis	1	23	688.854	0.11	2	NG3_2
Norantea guianensis 3	NG3	NG3_2_1	NG3_2	Norantea guianensis	1	24	688.305	0.11	2	NG3_2
Norantea guianensis 3	NG3	NG3_2_1	NG3_2	Norantea guianensis	1	25	687.756	0.11	2	NG3_2
Norantea guianensis 3	NG3	NG3_2_1	NG3_2	Norantea guianensis	1	26	68.739	0.11	2	NG3_2
Norantea guianensis 3	NG3	NG3_2_1	NG3_2	Norantea guianensis	1	27	686.841	0.11	2	NG3_2
Norantea guianensis 3	NG3	NG3_2_1	NG3_2	Norantea guianensis	1	28	686.475	0.11	2	NG3_2
Norantea guianensis 3	NG3	NG3_2_1	NG3_2	Norantea guianensis	1	29	686.109	0.11	2	NG3_2
Norantea guianensis 3	NG3	NG3_2_1	NG3_2	Norantea guianensis	1	30	6,857,431	0.11	2	NG3_2
Norantea guianensis 3	NG3	NG3_2_1	NG3_2	Norantea guianensis	1	31	685.377	0.11	2	NG3_2
Norantea guianensis 3	NG3	NG3_2_1	NG3_2	Norantea guianensis	1	32	685.011	0.11	2	NG3_2
Norantea guianensis 3	NG3	NG3_2_1	NG3_2	Norantea guianensis	1	33	684.462	0.11	2	NG3_2
Norantea guianensis 3	NG3	NG3_2_1	NG3_2	Norantea guianensis	1	34	684.096	0.11	2	NG3_2
Norantea guianensis 3	NG3	NG3_2_1	NG3_2	Norantea guianensis	1	35	68.373	0.11	2	NG3_2
Norantea guianensis 3	NG3	NG3_2_1	NG3_2	Norantea guianensis	1	36	6,833,641	0.11	2	NG3_2
Norantea guianensis 3	NG3	NG3_2_1	NG3_2	Norantea guianensis	1	37	682.998	0.11	2	NG3_2
Norantea guianensis 3	NG3	NG3_2_1	NG3_2	Norantea guianensis	1	38	682.632	0.11	2	NG3_2
Norantea guianensis 3	NG3	NG3_2_1	NG3_2	Norantea guianensis	1	39	682.266	0.11	2	NG3_2
Norantea guianensis 3	NG3	NG3_2_1	NG3_2	Norantea guianensis	1	40	6,819,001	0.11	2	NG3_2
Norantea guianensis 3	NG3	NG3_2_1	NG3_2	Norantea guianensis	1	41	681.534	0.11	2	NG3_2
Norantea guianensis 3	NG3	NG3_2_1	NG3_2	Norantea guianensis	1	42	681.168	0.11	2	NG3_2
Norantea guianensis 3	NG3	NG3_2_1	NG3_2	Norantea guianensis	1	43	680.802	0.11	2	NG3_2
Norantea guianensis 3	NG3	NG3_2_1	NG3_2	Norantea guianensis	1	44	680.619	0.11	2	NG3_2
Norantea guianensis 3	NG3	NG3_2_1	NG3_2	Norantea guianensis	1	45	68.007	0.11	2	NG3_2
Norantea guianensis 3	NG3	NG3_2_1	NG3_2	Norantea guianensis	1	46	679.887	0.11	2	NG3_2
Norantea guianensis 3	NG3	NG3_2_1	NG3_2	Norantea guianensis	1	47	6,795,211	0.11	2	NG3_2
Norantea guianensis 3	NG3	NG3_2_1	NG3_2	Norantea guianensis	1	48	679.155	0.11	2	NG3_2
Norantea guianensis 3	NG3	NG3_2_1	NG3_2	Norantea guianensis	1	49	678.789	0.11	2	NG3_2
Norantea guianensis 3	NG3	NG3_2_1	NG3_2	Norantea guianensis	1	50	678.606	0.11	2	NG3_2
Norantea guianensis 3	NG3	NG3_2_1	NG3_2	Norantea guianensis	1	51	67.824	0.11	2	NG3_2
Norantea guianensis 3	NG3	NG3_2_1	NG3_2	Norantea guianensis	1	52	677.874	0.11	2	NG3_2
Norantea guianensis 3	NG3	NG3_2_1	NG3_2	Norantea guianensis	1	53	677.508	0.11	2	NG3_2
Norantea guianensis 3	NG3	NG3_2_1	NG3_2	Norantea guianensis	1	54	677.325	0.11	2	NG3_2
Norantea guianensis 3	NG3	NG3_2_1	NG3_2	Norantea guianensis	1	55	6,771,421	0.11	2	NG3_2
Norantea guianensis 3	NG3	NG3_2_1	NG3_2	Norantea guianensis	1	56	676.776	0.11	2	NG3_2
Norantea guianensis 3	NG3	NG3_2_1	NG3_2	Norantea guianensis	1	57	67.641	0.11	2	NG3_2
Norantea guianensis 3	NG3	NG3_2_1	NG3_2	Norantea guianensis	1	58	676.227	0.11	2	NG3_2
Norantea guianensis 3	NG3	NG3_2_1	NG3_2	Norantea guianensis	1	59	675.861	0.11	2	NG3_2
Alchornea discolor 1	AD1	AD1_1_1	AD1_1	Alchornea discolo	1	0	2303-01-01	0.72	1	AD1_1
Alchornea discolor 1	AD1	AD1_1_1	AD1_1	Alchornea discolo	1	1	711.729	0.72	1	AD1_1
Alchornea discolor 1	AD1	AD1_1_1	AD1_1	Alchornea discolo	1	2	688.854	0.72	1	AD1_1
Alchornea discolor 1	AD1	AD1_1_1	AD1_1	Alchornea discolo	1	3	672.567	0.72	1	AD1_1
Alchornea discolor 1	AD1	AD1_1_1	AD1_1	Alchornea discolo	1	4	658.842	0.72	1	AD1_1
Alchornea discolor 1	AD1	AD1_1_1	AD1_1	Alchornea discolo	1	5	646.947	0.72	1	AD1_1
Alchornea discolor 1	AD1	AD1_1_1	AD1_1	Alchornea discolo	1	6	636.333	0.72	1	AD1_1
Alchornea discolor 1	AD1	AD1_1_1	AD1_1	Alchornea discolo	1	7	626.817	0.72	1	AD1_1
Alchornea discolor 1	AD1	AD1_1_1	AD1_1	Alchornea discolo	1	8	618.033	0.72	1	AD1_1
Alchornea discolor 1	AD1	AD1_1_1	AD1_1	Alchornea discolo	1	9	609.798	0.72	1	AD1_1
Alchornea discolor 1	AD1	AD1_1_1	AD1_1	Alchornea discolo	1	10	601.929	0.72	1	AD1_1
Alchornea discolor 1	AD1	AD1_1_1	AD1_1	Alchornea discolo	1	11	594.792	0.72	1	AD1_1
Alchornea discolor 1	AD1	AD1_1_1	AD1_1	Alchornea discolo	1	12	587.838	0.72	1	AD1_1
Alchornea discolor 1	AD1	AD1_1_1	AD1_1	Alchornea discolo	1	13	58.125	0.72	1	AD1_1
Alchornea discolor 1	AD1	AD1_1_1	AD1_1	Alchornea discolo	1	14	575.211	0.72	1	AD1_1
Alchornea discolor 1	AD1	AD1_1_1	AD1_1	Alchornea discolo	1	15	569.172	0.72	1	AD1_1
Alchornea discolor 1	AD1	AD1_1_1	AD1_1	Alchornea discolo	1	16	563.499	0.72	1	AD1_1
Alchornea discolor 1	AD1	AD1_1_1	AD1_1	Alchornea discolo	1	17	558.009	0.72	1	AD1_1
Alchornea discolor 1	AD1	AD1_1_1	AD1_1	Alchornea discolo	1	18	552.702	0.72	1	AD1_1
Alchornea discolor 1	AD1	AD1_1_1	AD1_1	Alchornea discolo	1	19	547.578	0.72	1	AD1_1
Alchornea discolor 1	AD1	AD1_1_1	AD1_1	Alchornea discolo	1	20	542.637	0.72	1	AD1_1
Alchornea discolor 1	AD1	AD1_1_1	AD1_1	Alchornea discolo	1	21	537.879	0.72	1	AD1_1
Alchornea discolor 1	AD1	AD1_1_1	AD1_1	Alchornea discolo	1	22	533.121	0.72	1	AD1_1
Alchornea discolor 1	AD1	AD1_1_1	AD1_1	Alchornea discolo	1	23	528.729	0.72	1	AD1_1
Alchornea discolor 1	AD1	AD1_1_1	AD1_1	Alchornea discolo	1	24	524.337	0.72	1	AD1_1
Alchornea discolor 1	AD1	AD1_1_1	AD1_1	Alchornea discolo	1	25	520.128	0.72	1	AD1_1
Alchornea discolor 1	AD1	AD1_1_1	AD1_1	Alchornea discolo	1	26	515.919	0.72	1	AD1_1
Alchornea discolor 1	AD1	AD1_1_1	AD1_1	Alchornea discolo	1	27	511.893	0.72	1	AD1_1
Alchornea discolor 1	AD1	AD1_1_1	AD1_1	Alchornea discolo	1	28	507.867	0.72	1	AD1_1
Alchornea discolor 1	AD1	AD1_1_1	AD1_1	Alchornea discolo	1	29	504.024	0.72	1	AD1_1
Alchornea discolor 1	AD1	AD1_1_1	AD1_1	Alchornea discolo	1	30	500.364	0.72	1	AD1_1
Alchornea discolor 1	AD1	AD1_1_1	AD1_1	Alchornea discolo	1	31	496.704	0.72	1	AD1_1
Alchornea discolor 1	AD1	AD1_1_1	AD1_1	Alchornea discolo	1	32	493.044	0.72	1	AD1_1
Alchornea discolor 1	AD1	AD1_1_1	AD1_1	Alchornea discolo	1	33	489.567	0.72	1	AD1_1
Alchornea discolor 1	AD1	AD1_1_1	AD1_1	Alchornea discolo	1	34	48.609	0.72	1	AD1_1
Alchornea discolor 1	AD1	AD1_1_1	AD1_1	Alchornea discolo	1	35	482.613	0.72	1	AD1_1
Alchornea discolor 1	AD1	AD1_1_1	AD1_1	Alchornea discolo	1	36	479.502	0.72	1	AD1_1
Alchornea discolor 1	AD1	AD1_1_1	AD1_1	Alchornea discolo	1	37	476.208	0.72	1	AD1_1
Alchornea discolor 1	AD1	AD1_1_1	AD1_1	Alchornea discolo	1	38	473.097	0.72	1	AD1_1
Alchornea discolor 1	AD1	AD1_1_1	AD1_1	Alchornea discolo	1	39	469.803	0.72	1	AD1_1
Alchornea discolor 1	AD1	AD1_1_1	AD1_1	Alchornea discolo	1	40	466.692	0.72	1	AD1_1
Alchornea discolor 1	AD1	AD1_1_1	AD1_1	Alchornea discolo	1	41	463.764	0.72	1	AD1_1
Alchornea discolor 1	AD1	AD1_1_1	AD1_1	Alchornea discolo	1	42	460.653	0.72	1	AD1_1
Alchornea discolor 1	AD1	AD1_1_1	AD1_1	Alchornea discolo	1	43	457.908	0.72	1	AD1_1
Alchornea discolor 1	AD1	AD1_1_1	AD1_1	Alchornea discolo	1	44	45.498	0.72	1	AD1_1
Alchornea discolor 1	AD1	AD1_1_1	AD1_1	Alchornea discolo	1	45	452.052	0.72	1	AD1_1
Alchornea discolor 1	AD1	AD1_1_1	AD1_1	Alchornea discolo	1	46	449.307	0.72	1	AD1_1
Alchornea discolor 1	AD1	AD1_1_1	AD1_1	Alchornea discolo	1	47	446.562	0.72	1	AD1_1
Alchornea discolor 1	AD1	AD1_1_1	AD1_1	Alchornea discolo	1	48	443.817	0.72	1	AD1_1
Alchornea discolor 1	AD1	AD1_1_1	AD1_1	Alchornea discolo	1	49	441.255	0.72	1	AD1_1
Alchornea discolor 1	AD1	AD1_1_1	AD1_1	Alchornea discolo	1	50	438.693	0.72	1	AD1_1
Alchornea discolor 1	AD1	AD1_1_1	AD1_1	Alchornea discolo	1	51	435.948	0.72	1	AD1_1
Alchornea discolor 1	AD1	AD1_1_1	AD1_1	Alchornea discolo	1	52	433.386	0.72	1	AD1_1
Alchornea discolor 1	AD1	AD1_1_1	AD1_1	Alchornea discolo	1	53	430.824	0.72	1	AD1_1
Alchornea discolor 1	AD1	AD1_1_1	AD1_1	Alchornea discolo	1	54	428.445	0.72	1	AD1_1
Alchornea discolor 1	AD1	AD1_1_1	AD1_1	Alchornea discolo	1	55	425.883	0.72	1	AD1_1
Alchornea discolor 1	AD1	AD1_1_1	AD1_1	Alchornea discolo	1	56	423.504	0.72	1	AD1_1
Alchornea discolor 1	AD1	AD1_1_1	AD1_1	Alchornea discolo	1	57	421.125	0.72	1	AD1_1
Alchornea discolor 1	AD1	AD1_1_1	AD1_1	Alchornea discolo	1	58	418.746	0.72	1	AD1_1
Alchornea discolor 1	AD1	AD1_1_1	AD1_1	Alchornea discolo	1	59	416.367	0.72	1	AD1_1
Alchornea discolor 1	AD1	AD1_2_1	AD1_2	Alchornea discolo	1	0	8.277	0.66	2	AD1_2
Alchornea discolor 1	AD1	AD1_2_1	AD1_2	Alchornea discolo	1	1	712.644	0.66	2	AD1_2
Alchornea discolor 1	AD1	AD1_2_1	AD1_2	Alchornea discolo	1	2	6,881,221	0.66	2	AD1_2
Alchornea discolor 1	AD1	AD1_2_1	AD1_2	Alchornea discolo	1	3	671.103	0.66	2	AD1_2
Alchornea discolor 1	AD1	AD1_2_1	AD1_2	Alchornea discolo	1	4	657.378	0.66	2	AD1_2
Alchornea discolor 1	AD1	AD1_2_1	AD1_2	Alchornea discolo	1	5	645.483	0.66	2	AD1_2
Alchornea discolor 1	AD1	AD1_2_1	AD1_2	Alchornea discolo	1	6	635.235	0.66	2	AD1_2
Alchornea discolor 1	AD1	AD1_2_1	AD1_2	Alchornea discolo	1	7	625.719	0.66	2	AD1_2
Alchornea discolor 1	AD1	AD1_2_1	AD1_2	Alchornea discolo	1	8	617.118	0.66	2	AD1_2
Alchornea discolor 1	AD1	AD1_2_1	AD1_2	Alchornea discolo	1	9	608.883	0.66	2	AD1_2
Alchornea discolor 1	AD1	AD1_2_1	AD1_2	Alchornea discolo	1	10	60.138	0.66	2	AD1_2
Alchornea discolor 1	AD1	AD1_2_1	AD1_2	Alchornea discolo	1	11	594.243	0.66	2	AD1_2
Alchornea discolor 1	AD1	AD1_2_1	AD1_2	Alchornea discolo	1	12	587.472	0.66	2	AD1_2
Alchornea discolor 1	AD1	AD1_2_1	AD1_2	Alchornea discolo	1	13	581.067	0.66	2	AD1_2
Alchornea discolor 1	AD1	AD1_2_1	AD1_2	Alchornea discolo	1	14	575.028	0.66	2	AD1_2
Alchornea discolor 1	AD1	AD1_2_1	AD1_2	Alchornea discolo	1	15	569.172	0.66	2	AD1_2
Alchornea discolor 1	AD1	AD1_2_1	AD1_2	Alchornea discolo	1	16	563.499	0.66	2	AD1_2
Alchornea discolor 1	AD1	AD1_2_1	AD1_2	Alchornea discolo	1	17	558.192	0.66	2	AD1_2
Alchornea discolor 1	AD1	AD1_2_1	AD1_2	Alchornea discolo	1	18	553.068	0.66	2	AD1_2
Alchornea discolor 1	AD1	AD1_2_1	AD1_2	Alchornea discolo	1	19	547.944	0.66	2	AD1_2
Alchornea discolor 1	AD1	AD1_2_1	AD1_2	Alchornea discolo	1	20	543.186	0.66	2	AD1_2
Alchornea discolor 1	AD1	AD1_2_1	AD1_2	Alchornea discolo	1	21	538.428	0.66	2	AD1_2
Alchornea discolor 1	AD1	AD1_2_1	AD1_2	Alchornea discolo	1	22	534.036	0.66	2	AD1_2
Alchornea discolor 1	AD1	AD1_2_1	AD1_2	Alchornea discolo	1	23	529.644	0.66	2	AD1_2
Alchornea discolor 1	AD1	AD1_2_1	AD1_2	Alchornea discolo	1	24	525.435	0.66	2	AD1_2
Alchornea discolor 1	AD1	AD1_2_1	AD1_2	Alchornea discolo	1	25	521.226	0.66	2	AD1_2
Alchornea discolor 1	AD1	AD1_2_1	AD1_2	Alchornea discolo	1	26	51.72	0.66	2	AD1_2
Alchornea discolor 1	AD1	AD1_2_1	AD1_2	Alchornea discolo	1	27	513.357	0.66	2	AD1_2
Alchornea discolor 1	AD1	AD1_2_1	AD1_2	Alchornea discolo	1	28	509.697	0.66	2	AD1_2
Alchornea discolor 1	AD1	AD1_2_1	AD1_2	Alchornea discolo	1	29	505.854	0.66	2	AD1_2
Alchornea discolor 1	AD1	AD1_2_1	AD1_2	Alchornea discolo	1	30	502.194	0.66	2	AD1_2
Alchornea discolor 1	AD1	AD1_2_1	AD1_2	Alchornea discolo	1	31	498.717	0.66	2	AD1_2
Alchornea discolor 1	AD1	AD1_2_1	AD1_2	Alchornea discolo	1	32	49.524	0.66	2	AD1_2
Alchornea discolor 1	AD1	AD1_2_1	AD1_2	Alchornea discolo	1	33	491.763	0.66	2	AD1_2
Alchornea discolor 1	AD1	AD1_2_1	AD1_2	Alchornea discolo	1	34	488.469	0.66	2	AD1_2
Alchornea discolor 1	AD1	AD1_2_1	AD1_2	Alchornea discolo	1	35	485.175	0.66	2	AD1_2
Alchornea discolor 1	AD1	AD1_2_1	AD1_2	Alchornea discolo	1	36	482.064	0.66	2	AD1_2
Alchornea discolor 1	AD1	AD1_2_1	AD1_2	Alchornea discolo	1	37	478.953	0.66	2	AD1_2
Alchornea discolor 1	AD1	AD1_2_1	AD1_2	Alchornea discolo	1	38	476.025	0.66	2	AD1_2
Alchornea discolor 1	AD1	AD1_2_1	AD1_2	Alchornea discolo	1	39	472.914	0.66	2	AD1_2
Alchornea discolor 1	AD1	AD1_2_1	AD1_2	Alchornea discolo	1	40	469.986	0.66	2	AD1_2
Alchornea discolor 1	AD1	AD1_2_1	AD1_2	Alchornea discolo	1	41	467.241	0.66	2	AD1_2
Alchornea discolor 1	AD1	AD1_2_1	AD1_2	Alchornea discolo	1	42	46.413	0.66	2	AD1_2
Alchornea discolor 1	AD1	AD1_2_1	AD1_2	Alchornea discolo	1	43	461.385	0.66	2	AD1_2
Alchornea discolor 1	AD1	AD1_2_1	AD1_2	Alchornea discolo	1	44	45.864	0.66	2	AD1_2
Alchornea discolor 1	AD1	AD1_2_1	AD1_2	Alchornea discolo	1	45	455.895	0.66	2	AD1_2
Alchornea discolor 1	AD1	AD1_2_1	AD1_2	Alchornea discolo	1	46	453.333	0.66	2	AD1_2
Alchornea discolor 1	AD1	AD1_2_1	AD1_2	Alchornea discolo	1	47	450.588	0.66	2	AD1_2
Alchornea discolor 1	AD1	AD1_2_1	AD1_2	Alchornea discolo	1	48	447.843	0.66	2	AD1_2
Alchornea discolor 1	AD1	AD1_2_1	AD1_2	Alchornea discolo	1	49	445.464	0.66	2	AD1_2
Alchornea discolor 1	AD1	AD1_2_1	AD1_2	Alchornea discolo	1	50	442.902	0.66	2	AD1_2
Alchornea discolor 1	AD1	AD1_2_1	AD1_2	Alchornea discolo	1	51	44.034	0.66	2	AD1_2
Alchornea discolor 1	AD1	AD1_2_1	AD1_2	Alchornea discolo	1	52	437.961	0.66	2	AD1_2
Alchornea discolor 1	AD1	AD1_2_1	AD1_2	Alchornea discolo	1	53	435.399	0.66	2	AD1_2
Alchornea discolor 1	AD1	AD1_2_1	AD1_2	Alchornea discolo	1	54	43.302	0.66	2	AD1_2
Alchornea discolor 1	AD1	AD1_2_1	AD1_2	Alchornea discolo	1	55	430.641	0.66	2	AD1_2
Alchornea discolor 1	AD1	AD1_2_1	AD1_2	Alchornea discolo	1	56	428.262	0.66	2	AD1_2
Alchornea discolor 1	AD1	AD1_2_1	AD1_2	Alchornea discolo	1	57	425.883	0.66	2	AD1_2
Alchornea discolor 1	AD1	AD1_2_1	AD1_2	Alchornea discolo	1	58	423.687	0.66	2	AD1_2
Alchornea discolor 1	AD1	AD1_2_1	AD1_2	Alchornea discolo	1	59	421.308	0.66	2	AD1_2
Alchornea discolor 2	AD2	AD2_1_1	AD2_1	Alchornea discolo	1	0	7.179	0.46	1	AD2_1
Alchornea discolor 2	AD2	AD2_1_1	AD2_1	Alchornea discolo	1	1	715.755	0.46	1	AD2_1
Alchornea discolor 2	AD2	AD2_1_1	AD2_1	Alchornea discolo	1	2	704.958	0.46	1	AD2_1
Alchornea discolor 2	AD2	AD2_1_1	AD2_1	Alchornea discolo	1	3	697.455	0.46	1	AD2_1
Alchornea discolor 2	AD2	AD2_1_1	AD2_1	Alchornea discolo	1	4	69.105	0.46	1	AD2_1
Alchornea discolor 2	AD2	AD2_1_1	AD2_1	Alchornea discolo	1	5	68.556	0.46	1	AD2_1
Alchornea discolor 2	AD2	AD2_1_1	AD2_1	Alchornea discolo	1	6	680.802	0.46	1	AD2_1
Alchornea discolor 2	AD2	AD2_1_1	AD2_1	Alchornea discolo	1	7	676.227	0.46	1	AD2_1
Alchornea discolor 2	AD2	AD2_1_1	AD2_1	Alchornea discolo	1	8	671.835	0.46	1	AD2_1
Alchornea discolor 2	AD2	AD2_1_1	AD2_1	Alchornea discolo	1	9	667.992	0.46	1	AD2_1
Alchornea discolor 2	AD2	AD2_1_1	AD2_1	Alchornea discolo	1	10	664.149	0.46	1	AD2_1
Alchornea discolor 2	AD2	AD2_1_1	AD2_1	Alchornea discolo	1	11	660.489	0.46	1	AD2_1
Alchornea discolor 2	AD2	AD2_1_1	AD2_1	Alchornea discolo	1	12	657.195	0.46	1	AD2_1
Alchornea discolor 2	AD2	AD2_1_1	AD2_1	Alchornea discolo	1	13	653.901	0.46	1	AD2_1
Alchornea discolor 2	AD2	AD2_1_1	AD2_1	Alchornea discolo	1	14	6,507,901	0.46	1	AD2_1
Alchornea discolor 2	AD2	AD2_1_1	AD2_1	Alchornea discolo	1	15	647.679	0.46	1	AD2_1
Alchornea discolor 2	AD2	AD2_1_1	AD2_1	Alchornea discolo	1	16	644.751	0.46	1	AD2_1
Alchornea discolor 2	AD2	AD2_1_1	AD2_1	Alchornea discolo	1	17	6,418,231	0.46	1	AD2_1
Alchornea discolor 2	AD2	AD2_1_1	AD2_1	Alchornea discolo	1	18	639.078	0.46	1	AD2_1
Alchornea discolor 2	AD2	AD2_1_1	AD2_1	Alchornea discolo	1	19	636.516	0.46	1	AD2_1
Alchornea discolor 2	AD2	AD2_1_1	AD2_1	Alchornea discolo	1	20	633.771	0.46	1	AD2_1
Alchornea discolor 2	AD2	AD2_1_1	AD2_1	Alchornea discolo	1	21	631.209	0.46	1	AD2_1
Alchornea discolor 2	AD2	AD2_1_1	AD2_1	Alchornea discolo	1	22	62.883	0.46	1	AD2_1
Alchornea discolor 2	AD2	AD2_1_1	AD2_1	Alchornea discolo	1	23	626.268	0.46	1	AD2_1
Alchornea discolor 2	AD2	AD2_1_1	AD2_1	Alchornea discolo	1	24	624.072	0.46	1	AD2_1
Alchornea discolor 2	AD2	AD2_1_1	AD2_1	Alchornea discolo	1	25	621.693	0.46	1	AD2_1
Alchornea discolor 2	AD2	AD2_1_1	AD2_1	Alchornea discolo	1	26	619.497	0.46	1	AD2_1
Alchornea discolor 2	AD2	AD2_1_1	AD2_1	Alchornea discolo	1	27	617.301	0.46	1	AD2_1
Alchornea discolor 2	AD2	AD2_1_1	AD2_1	Alchornea discolo	1	28	615.105	0.46	1	AD2_1
Alchornea discolor 2	AD2	AD2_1_1	AD2_1	Alchornea discolo	1	29	612.909	0.46	1	AD2_1
Alchornea discolor 2	AD2	AD2_1_1	AD2_1	Alchornea discolo	1	30	610.713	0.46	1	AD2_1
Alchornea discolor 2	AD2	AD2_1_1	AD2_1	Alchornea discolo	1	31	608.883	0.46	1	AD2_1
Alchornea discolor 2	AD2	AD2_1_1	AD2_1	Alchornea discolo	1	32	606.687	0.46	1	AD2_1
Alchornea discolor 2	AD2	AD2_1_1	AD2_1	Alchornea discolo	1	33	604.674	0.46	1	AD2_1
Alchornea discolor 2	AD2	AD2_1_1	AD2_1	Alchornea discolo	1	34	602.844	0.46	1	AD2_1
Alchornea discolor 2	AD2	AD2_1_1	AD2_1	Alchornea discolo	1	35	600.648	0.46	1	AD2_1
Alchornea discolor 2	AD2	AD2_1_1	AD2_1	Alchornea discolo	1	36	598.818	0.46	1	AD2_1
Alchornea discolor 2	AD2	AD2_1_1	AD2_1	Alchornea discolo	1	37	596.805	0.46	1	AD2_1
Alchornea discolor 2	AD2	AD2_1_1	AD2_1	Alchornea discolo	1	38	594.975	0.46	1	AD2_1
Alchornea discolor 2	AD2	AD2_1_1	AD2_1	Alchornea discolo	1	39	593.145	0.46	1	AD2_1
Alchornea discolor 2	AD2	AD2_1_1	AD2_1	Alchornea discolo	1	40	591.315	0.46	1	AD2_1
Alchornea discolor 2	AD2	AD2_1_1	AD2_1	Alchornea discolo	1	41	589.485	0.46	1	AD2_1
Alchornea discolor 2	AD2	AD2_1_1	AD2_1	Alchornea discolo	1	42	587.655	0.46	1	AD2_1
Alchornea discolor 2	AD2	AD2_1_1	AD2_1	Alchornea discolo	1	43	585.825	0.46	1	AD2_1
Alchornea discolor 2	AD2	AD2_1_1	AD2_1	Alchornea discolo	1	44	584.178	0.46	1	AD2_1
Alchornea discolor 2	AD2	AD2_1_1	AD2_1	Alchornea discolo	1	45	582.531	0.46	1	AD2_1
Alchornea discolor 2	AD2	AD2_1_1	AD2_1	Alchornea discolo	1	46	580.701	0.46	1	AD2_1
Alchornea discolor 2	AD2	AD2_1_1	AD2_1	Alchornea discolo	1	47	579.054	0.46	1	AD2_1
Alchornea discolor 2	AD2	AD2_1_1	AD2_1	Alchornea discolo	1	48	577.407	0.46	1	AD2_1
Alchornea discolor 2	AD2	AD2_1_1	AD2_1	Alchornea discolo	1	49	57.576	0.46	1	AD2_1
Alchornea discolor 2	AD2	AD2_1_1	AD2_1	Alchornea discolo	1	50	574.113	0.46	1	AD2_1
Alchornea discolor 2	AD2	AD2_1_1	AD2_1	Alchornea discolo	1	51	572.649	0.46	1	AD2_1
Alchornea discolor 2	AD2	AD2_1_1	AD2_1	Alchornea discolo	1	52	571.002	0.46	1	AD2_1
Alchornea discolor 2	AD2	AD2_1_1	AD2_1	Alchornea discolo	1	53	569.355	0.46	1	AD2_1
Alchornea discolor 2	AD2	AD2_1_1	AD2_1	Alchornea discolo	1	54	567.891	0.46	1	AD2_1
Alchornea discolor 2	AD2	AD2_1_1	AD2_1	Alchornea discolo	1	55	566.244	0.46	1	AD2_1
Alchornea discolor 2	AD2	AD2_1_1	AD2_1	Alchornea discolo	1	56	56.478	0.46	1	AD2_1
Alchornea discolor 2	AD2	AD2_1_1	AD2_1	Alchornea discolo	1	57	563.316	0.46	1	AD2_1
Alchornea discolor 2	AD2	AD2_1_1	AD2_1	Alchornea discolo	1	58	561.852	0.46	1	AD2_1
Alchornea discolor 2	AD2	AD2_1_1	AD2_1	Alchornea discolo	1	59	560.388	0.46	1	AD2_1
Alchornea discolor 2	AD2	AD2_2_1	AD2_2	Alchornea discolo	1	0	8.643	2023-08-02	2	AD2_2
Alchornea discolor 2	AD2	AD2_2_1	AD2_2	Alchornea discolo	1	1	7,144,741	2023-08-02	2	AD2_2
Alchornea discolor 2	AD2	AD2_2_1	AD2_2	Alchornea discolo	1	2	680.436	2023-08-02	2	AD2_2
Alchornea discolor 2	AD2	AD2_2_1	AD2_2	Alchornea discolo	1	3	655.731	2023-08-02	2	AD2_2
Alchornea discolor 2	AD2	AD2_2_1	AD2_2	Alchornea discolo	1	4	635.418	2023-08-02	2	AD2_2
Alchornea discolor 2	AD2	AD2_2_1	AD2_2	Alchornea discolo	1	5	618.033	2023-08-02	2	AD2_2
Alchornea discolor 2	AD2	AD2_2_1	AD2_2	Alchornea discolo	1	6	603.393	2023-08-02	2	AD2_2
Alchornea discolor 2	AD2	AD2_2_1	AD2_2	Alchornea discolo	1	7	590.034	2023-08-02	2	AD2_2
Alchornea discolor 2	AD2	AD2_2_1	AD2_2	Alchornea discolo	1	8	577.773	2023-08-02	2	AD2_2
Alchornea discolor 2	AD2	AD2_2_1	AD2_2	Alchornea discolo	1	9	567.159	2023-08-02	2	AD2_2
Alchornea discolor 2	AD2	AD2_2_1	AD2_2	Alchornea discolo	1	10	557.277	2023-08-02	2	AD2_2
Alchornea discolor 2	AD2	AD2_2_1	AD2_2	Alchornea discolo	1	11	548.127	2023-08-02	2	AD2_2
Alchornea discolor 2	AD2	AD2_2_1	AD2_2	Alchornea discolo	1	12	539.709	2023-08-02	2	AD2_2
Alchornea discolor 2	AD2	AD2_2_1	AD2_2	Alchornea discolo	1	13	532.023	2023-08-02	2	AD2_2
Alchornea discolor 2	AD2	AD2_2_1	AD2_2	Alchornea discolo	1	14	524.703	2023-08-02	2	AD2_2
Alchornea discolor 2	AD2	AD2_2_1	AD2_2	Alchornea discolo	1	15	517.932	2023-08-02	2	AD2_2
Alchornea discolor 2	AD2	AD2_2_1	AD2_2	Alchornea discolo	1	16	511.527	2023-08-02	2	AD2_2
Alchornea discolor 2	AD2	AD2_2_1	AD2_2	Alchornea discolo	1	17	505.488	2023-08-02	2	AD2_2
Alchornea discolor 2	AD2	AD2_2_1	AD2_2	Alchornea discolo	1	18	499.815	2023-08-02	2	AD2_2
Alchornea discolor 2	AD2	AD2_2_1	AD2_2	Alchornea discolo	1	19	494.691	2023-08-02	2	AD2_2
Alchornea discolor 2	AD2	AD2_2_1	AD2_2	Alchornea discolo	1	20	489.567	2023-08-02	2	AD2_2
Alchornea discolor 2	AD2	AD2_2_1	AD2_2	Alchornea discolo	1	21	484.626	2023-08-02	2	AD2_2
Alchornea discolor 2	AD2	AD2_2_1	AD2_2	Alchornea discolo	1	22	479.685	2023-08-02	2	AD2_2
Alchornea discolor 2	AD2	AD2_2_1	AD2_2	Alchornea discolo	1	23	475.293	2023-08-02	2	AD2_2
Alchornea discolor 2	AD2	AD2_2_1	AD2_2	Alchornea discolo	1	24	470.901	2023-08-02	2	AD2_2
Alchornea discolor 2	AD2	AD2_2_1	AD2_2	Alchornea discolo	1	25	466.692	2023-08-02	2	AD2_2
Alchornea discolor 2	AD2	AD2_2_1	AD2_2	Alchornea discolo	1	26	462.666	2023-08-02	2	AD2_2
Alchornea discolor 2	AD2	AD2_2_1	AD2_2	Alchornea discolo	1	27	458.823	2023-08-02	2	AD2_2
Alchornea discolor 2	AD2	AD2_2_1	AD2_2	Alchornea discolo	1	28	455.163	2023-08-02	2	AD2_2
Alchornea discolor 2	AD2	AD2_2_1	AD2_2	Alchornea discolo	1	29	451.503	2023-08-02	2	AD2_2
Alchornea discolor 2	AD2	AD2_2_1	AD2_2	Alchornea discolo	1	30	448.026	2023-08-02	2	AD2_2
Alchornea discolor 2	AD2	AD2_2_1	AD2_2	Alchornea discolo	1	31	444.549	2023-08-02	2	AD2_2
Alchornea discolor 2	AD2	AD2_2_1	AD2_2	Alchornea discolo	1	32	441.255	2023-08-02	2	AD2_2
Alchornea discolor 2	AD2	AD2_2_1	AD2_2	Alchornea discolo	1	33	437.961	2023-08-02	2	AD2_2
Alchornea discolor 2	AD2	AD2_2_1	AD2_2	Alchornea discolo	1	34	434.667	2023-08-02	2	AD2_2
Alchornea discolor 2	AD2	AD2_2_1	AD2_2	Alchornea discolo	1	35	431.739	2023-08-02	2	AD2_2
Alchornea discolor 2	AD2	AD2_2_1	AD2_2	Alchornea discolo	1	36	428.628	2023-08-02	2	AD2_2
Alchornea discolor 2	AD2	AD2_2_1	AD2_2	Alchornea discolo	1	37	425.883	2023-08-02	2	AD2_2
Alchornea discolor 2	AD2	AD2_2_1	AD2_2	Alchornea discolo	1	38	423.138	2023-08-02	2	AD2_2
Alchornea discolor 2	AD2	AD2_2_1	AD2_2	Alchornea discolo	1	39	42.021	2023-08-02	2	AD2_2
Alchornea discolor 2	AD2	AD2_2_1	AD2_2	Alchornea discolo	1	40	417.648	2023-08-02	2	AD2_2
Alchornea discolor 2	AD2	AD2_2_1	AD2_2	Alchornea discolo	1	41	414.903	2023-08-02	2	AD2_2
Alchornea discolor 2	AD2	AD2_2_1	AD2_2	Alchornea discolo	1	42	412.341	2023-08-02	2	AD2_2
Alchornea discolor 2	AD2	AD2_2_1	AD2_2	Alchornea discolo	1	43	409.962	2023-08-02	2	AD2_2
Alchornea discolor 2	AD2	AD2_2_1	AD2_2	Alchornea discolo	1	44	407.217	2023-08-02	2	AD2_2
Alchornea discolor 2	AD2	AD2_2_1	AD2_2	Alchornea discolo	1	45	405.021	2023-08-02	2	AD2_2
Alchornea discolor 2	AD2	AD2_2_1	AD2_2	Alchornea discolo	1	46	402.459	2023-08-02	2	AD2_2
Alchornea discolor 2	AD2	AD2_2_1	AD2_2	Alchornea discolo	1	47	400.263	2023-08-02	2	AD2_2
Alchornea discolor 2	AD2	AD2_2_1	AD2_2	Alchornea discolo	1	48	397.884	2023-08-02	2	AD2_2
Alchornea discolor 2	AD2	AD2_2_1	AD2_2	Alchornea discolo	1	49	395.688	2023-08-02	2	AD2_2
Alchornea discolor 2	AD2	AD2_2_1	AD2_2	Alchornea discolo	1	50	393.492	2023-08-02	2	AD2_2
Alchornea discolor 2	AD2	AD2_2_1	AD2_2	Alchornea discolo	1	51	391.296	2023-08-02	2	AD2_2
Alchornea discolor 2	AD2	AD2_2_1	AD2_2	Alchornea discolo	1	52	38.91	2023-08-02	2	AD2_2
Alchornea discolor 2	AD2	AD2_2_1	AD2_2	Alchornea discolo	1	53	387.087	2023-08-02	2	AD2_2
Alchornea discolor 2	AD2	AD2_2_1	AD2_2	Alchornea discolo	1	54	384.891	2023-08-02	2	AD2_2
Alchornea discolor 2	AD2	AD2_2_1	AD2_2	Alchornea discolo	1	55	383.061	2023-08-02	2	AD2_2
Alchornea discolor 2	AD2	AD2_2_1	AD2_2	Alchornea discolo	1	56	380.865	2023-08-02	2	AD2_2
Alchornea discolor 2	AD2	AD2_2_1	AD2_2	Alchornea discolo	1	57	378.852	2023-08-02	2	AD2_2
Alchornea discolor 2	AD2	AD2_2_1	AD2_2	Alchornea discolo	1	58	377.022	2023-08-02	2	AD2_2
Alchornea discolor 2	AD2	AD2_2_1	AD2_2	Alchornea discolo	1	59	374.826	2023-08-02	2	AD2_2
Alchornea discolor 3	AD3	AD3_1_1	AD3_1	Alchornea discolo	1	0	5.349	0.93	1	AD3_1
Alchornea discolor 3	AD3	AD3_1_1	AD3_1	Alchornea discolo	1	1	715.206	0.93	1	AD3_1
Alchornea discolor 3	AD3	AD3_1_1	AD3_1	Alchornea discolo	1	2	702.579	0.93	1	AD3_1
Alchornea discolor 3	AD3	AD3_1_1	AD3_1	Alchornea discolo	1	3	693.246	0.93	1	AD3_1
Alchornea discolor 3	AD3	AD3_1_1	AD3_1	Alchornea discolo	1	4	685.377	0.93	1	AD3_1
Alchornea discolor 3	AD3	AD3_1_1	AD3_1	Alchornea discolo	1	5	678.423	0.93	1	AD3_1
Alchornea discolor 3	AD3	AD3_1_1	AD3_1	Alchornea discolo	1	6	672.201	0.93	1	AD3_1
Alchornea discolor 3	AD3	AD3_1_1	AD3_1	Alchornea discolo	1	7	666.345	0.93	1	AD3_1
Alchornea discolor 3	AD3	AD3_1_1	AD3_1	Alchornea discolo	1	8	661.038	0.93	1	AD3_1
Alchornea discolor 3	AD3	AD3_1_1	AD3_1	Alchornea discolo	1	9	656.097	0.93	1	AD3_1
Alchornea discolor 3	AD3	AD3_1_1	AD3_1	Alchornea discolo	1	10	651.339	0.93	1	AD3_1
Alchornea discolor 3	AD3	AD3_1_1	AD3_1	Alchornea discolo	1	11	646.947	0.93	1	AD3_1
Alchornea discolor 3	AD3	AD3_1_1	AD3_1	Alchornea discolo	1	12	642.555	0.93	1	AD3_1
Alchornea discolor 3	AD3	AD3_1_1	AD3_1	Alchornea discolo	1	13	638.529	0.93	1	AD3_1
Alchornea discolor 3	AD3	AD3_1_1	AD3_1	Alchornea discolo	1	14	634.503	0.93	1	AD3_1
Alchornea discolor 3	AD3	AD3_1_1	AD3_1	Alchornea discolo	1	15	63.066	0.93	1	AD3_1
Alchornea discolor 3	AD3	AD3_1_1	AD3_1	Alchornea discolo	1	16	627.183	0.93	1	AD3_1
Alchornea discolor 3	AD3	AD3_1_1	AD3_1	Alchornea discolo	1	17	623.523	0.93	1	AD3_1
Alchornea discolor 3	AD3	AD3_1_1	AD3_1	Alchornea discolo	1	18	620.046	0.93	1	AD3_1
Alchornea discolor 3	AD3	AD3_1_1	AD3_1	Alchornea discolo	1	19	616.752	0.93	1	AD3_1
Alchornea discolor 3	AD3	AD3_1_1	AD3_1	Alchornea discolo	1	20	613.458	0.93	1	AD3_1
Alchornea discolor 3	AD3	AD3_1_1	AD3_1	Alchornea discolo	1	21	610.347	0.93	1	AD3_1
Alchornea discolor 3	AD3	AD3_1_1	AD3_1	Alchornea discolo	1	22	607.236	0.93	1	AD3_1
Alchornea discolor 3	AD3	AD3_1_1	AD3_1	Alchornea discolo	1	23	604.125	0.93	1	AD3_1
Alchornea discolor 3	AD3	AD3_1_1	AD3_1	Alchornea discolo	1	24	601.197	0.93	1	AD3_1
Alchornea discolor 3	AD3	AD3_1_1	AD3_1	Alchornea discolo	1	25	598.269	0.93	1	AD3_1
Alchornea discolor 3	AD3	AD3_1_1	AD3_1	Alchornea discolo	1	26	595.341	0.93	1	AD3_1
Alchornea discolor 3	AD3	AD3_1_1	AD3_1	Alchornea discolo	1	27	592.596	0.93	1	AD3_1
Alchornea discolor 3	AD3	AD3_1_1	AD3_1	Alchornea discolo	1	28	589.851	0.93	1	AD3_1
Alchornea discolor 3	AD3	AD3_1_1	AD3_1	Alchornea discolo	1	29	587.106	0.93	1	AD3_1
Alchornea discolor 3	AD3	AD3_1_1	AD3_1	Alchornea discolo	1	30	584.544	0.93	1	AD3_1
Alchornea discolor 3	AD3	AD3_1_1	AD3_1	Alchornea discolo	1	31	581.799	0.93	1	AD3_1
Alchornea discolor 3	AD3	AD3_1_1	AD3_1	Alchornea discolo	1	32	579.237	0.93	1	AD3_1
Alchornea discolor 3	AD3	AD3_1_1	AD3_1	Alchornea discolo	1	33	576.675	0.93	1	AD3_1
Alchornea discolor 3	AD3	AD3_1_1	AD3_1	Alchornea discolo	1	34	574.113	0.93	1	AD3_1
Alchornea discolor 3	AD3	AD3_1_1	AD3_1	Alchornea discolo	1	35	571.734	0.93	1	AD3_1
Alchornea discolor 3	AD3	AD3_1_1	AD3_1	Alchornea discolo	1	36	569.355	0.93	1	AD3_1
Alchornea discolor 3	AD3	AD3_1_1	AD3_1	Alchornea discolo	1	37	566.793	0.93	1	AD3_1
Alchornea discolor 3	AD3	AD3_1_1	AD3_1	Alchornea discolo	1	38	564.414	0.93	1	AD3_1
Alchornea discolor 3	AD3	AD3_1_1	AD3_1	Alchornea discolo	1	39	562.218	0.93	1	AD3_1
Alchornea discolor 3	AD3	AD3_1_1	AD3_1	Alchornea discolo	1	40	559.839	0.93	1	AD3_1
Alchornea discolor 3	AD3	AD3_1_1	AD3_1	Alchornea discolo	1	41	557.643	0.93	1	AD3_1
Alchornea discolor 3	AD3	AD3_1_1	AD3_1	Alchornea discolo	1	42	555.264	0.93	1	AD3_1
Alchornea discolor 3	AD3	AD3_1_1	AD3_1	Alchornea discolo	1	43	553.068	0.93	1	AD3_1
Alchornea discolor 3	AD3	AD3_1_1	AD3_1	Alchornea discolo	1	44	550.872	0.93	1	AD3_1
Alchornea discolor 3	AD3	AD3_1_1	AD3_1	Alchornea discolo	1	45	548.676	0.93	1	AD3_1
Alchornea discolor 3	AD3	AD3_1_1	AD3_1	Alchornea discolo	1	46	54.648	0.93	1	AD3_1
Alchornea discolor 3	AD3	AD3_1_1	AD3_1	Alchornea discolo	1	47	544.284	0.93	1	AD3_1
Alchornea discolor 3	AD3	AD3_1_1	AD3_1	Alchornea discolo	1	48	542.088	0.93	1	AD3_1
Alchornea discolor 3	AD3	AD3_1_1	AD3_1	Alchornea discolo	1	49	540.075	0.93	1	AD3_1
Alchornea discolor 3	AD3	AD3_1_1	AD3_1	Alchornea discolo	1	50	537.879	0.93	1	AD3_1
Alchornea discolor 3	AD3	AD3_1_1	AD3_1	Alchornea discolo	1	51	536.049	0.93	1	AD3_1
Alchornea discolor 3	AD3	AD3_1_1	AD3_1	Alchornea discolo	1	52	533.853	0.93	1	AD3_1
Alchornea discolor 3	AD3	AD3_1_1	AD3_1	Alchornea discolo	1	53	53.184	0.93	1	AD3_1
Alchornea discolor 3	AD3	AD3_1_1	AD3_1	Alchornea discolo	1	54	529.827	0.93	1	AD3_1
Alchornea discolor 3	AD3	AD3_1_1	AD3_1	Alchornea discolo	1	55	527.814	0.93	1	AD3_1
Alchornea discolor 3	AD3	AD3_1_1	AD3_1	Alchornea discolo	1	56	525.984	0.93	1	AD3_1
Alchornea discolor 3	AD3	AD3_1_1	AD3_1	Alchornea discolo	1	57	523.788	0.93	1	AD3_1
Alchornea discolor 3	AD3	AD3_1_1	AD3_1	Alchornea discolo	1	58	521.958	0.93	1	AD3_1
Alchornea discolor 3	AD3	AD3_1_1	AD3_1	Alchornea discolo	1	59	519.945	0.93	1	AD3_1
Kielmeyera rubriflora 1	KR1	KR1_1_1	KR1_1	Kielmeyera rubriflora	1	0	2.787	0.81	1	KR1_1
Kielmeyera rubriflora 1	KR1	KR1_1_1	KR1_1	Kielmeyera rubriflora	1	1	715.755	0.81	1	KR1_1
Kielmeyera rubriflora 1	KR1	KR1_1_1	KR1_1	Kielmeyera rubriflora	1	2	712.095	0.81	1	KR1_1
Kielmeyera rubriflora 1	KR1	KR1_1_1	KR1_1	Kielmeyera rubriflora	1	3	710.448	0.81	1	KR1_1
Kielmeyera rubriflora 1	KR1	KR1_1_1	KR1_1	Kielmeyera rubriflora	1	4	70.935	0.81	1	KR1_1
Kielmeyera rubriflora 1	KR1	KR1_1_1	KR1_1	Kielmeyera rubriflora	1	5	7,082,521	0.81	1	KR1_1
Kielmeyera rubriflora 1	KR1	KR1_1_1	KR1_1	Kielmeyera rubriflora	1	6	707.337	0.81	1	KR1_1
Kielmeyera rubriflora 1	KR1	KR1_1_1	KR1_1	Kielmeyera rubriflora	1	7	706.605	0.81	1	KR1_1
Kielmeyera rubriflora 1	KR1	KR1_1_1	KR1_1	Kielmeyera rubriflora	1	8	705.873	0.81	1	KR1_1
Kielmeyera rubriflora 1	KR1	KR1_1_1	KR1_1	Kielmeyera rubriflora	1	9	705.324	0.81	1	KR1_1
Kielmeyera rubriflora 1	KR1	KR1_1_1	KR1_1	Kielmeyera rubriflora	1	10	704.592	0.81	1	KR1_1
Kielmeyera rubriflora 1	KR1	KR1_1_1	KR1_1	Kielmeyera rubriflora	1	11	704.226	0.81	1	KR1_1
Kielmeyera rubriflora 1	KR1	KR1_1_1	KR1_1	Kielmeyera rubriflora	1	12	703.677	0.81	1	KR1_1
Kielmeyera rubriflora 1	KR1	KR1_1_1	KR1_1	Kielmeyera rubriflora	1	13	703.128	0.81	1	KR1_1
Kielmeyera rubriflora 1	KR1	KR1_1_1	KR1_1	Kielmeyera rubriflora	1	14	702.579	0.81	1	KR1_1
Kielmeyera rubriflora 1	KR1	KR1_1_1	KR1_1	Kielmeyera rubriflora	1	15	7,020,301	0.81	1	KR1_1
Kielmeyera rubriflora 1	KR1	KR1_1_1	KR1_1	Kielmeyera rubriflora	1	16	701.664	0.81	1	KR1_1
Kielmeyera rubriflora 1	KR1	KR1_1_1	KR1_1	Kielmeyera rubriflora	1	17	701.115	0.81	1	KR1_1
Kielmeyera rubriflora 1	KR1	KR1_1_1	KR1_1	Kielmeyera rubriflora	1	18	700.749	0.81	1	KR1_1
Kielmeyera rubriflora 1	KR1	KR1_1_1	KR1_1	Kielmeyera rubriflora	1	19	700.383	0.81	1	KR1_1
Kielmeyera rubriflora 1	KR1	KR1_1_1	KR1_1	Kielmeyera rubriflora	1	20	700.017	0.81	1	KR1_1
Kielmeyera rubriflora 1	KR1	KR1_1_1	KR1_1	Kielmeyera rubriflora	1	21	699.651	0.81	1	KR1_1
Kielmeyera rubriflora 1	KR1	KR1_1_1	KR1_1	Kielmeyera rubriflora	1	22	699.285	0.81	1	KR1_1
Kielmeyera rubriflora 1	KR1	KR1_1_1	KR1_1	Kielmeyera rubriflora	1	23	698.919	0.81	1	KR1_1
Kielmeyera rubriflora 1	KR1	KR1_1_1	KR1_1	Kielmeyera rubriflora	1	24	698.553	0.81	1	KR1_1
Kielmeyera rubriflora 1	KR1	KR1_1_1	KR1_1	Kielmeyera rubriflora	1	25	6,981,871	0.81	1	KR1_1
Kielmeyera rubriflora 1	KR1	KR1_1_1	KR1_1	Kielmeyera rubriflora	1	26	697.821	0.81	1	KR1_1
Kielmeyera rubriflora 1	KR1	KR1_1_1	KR1_1	Kielmeyera rubriflora	1	27	697.455	0.81	1	KR1_1
Kielmeyera rubriflora 1	KR1	KR1_1_1	KR1_1	Kielmeyera rubriflora	1	28	697.089	0.81	1	KR1_1
Kielmeyera rubriflora 1	KR1	KR1_1_1	KR1_1	Kielmeyera rubriflora	1	29	696.906	0.81	1	KR1_1
Kielmeyera rubriflora 1	KR1	KR1_1_1	KR1_1	Kielmeyera rubriflora	1	30	69.654	0.81	1	KR1_1
Kielmeyera rubriflora 1	KR1	KR1_1_1	KR1_1	Kielmeyera rubriflora	1	31	696.174	0.81	1	KR1_1
Kielmeyera rubriflora 1	KR1	KR1_1_1	KR1_1	Kielmeyera rubriflora	1	32	6,958,081	0.81	1	KR1_1
Kielmeyera rubriflora 1	KR1	KR1_1_1	KR1_1	Kielmeyera rubriflora	1	33	695.625	0.81	1	KR1_1
Kielmeyera rubriflora 1	KR1	KR1_1_1	KR1_1	Kielmeyera rubriflora	1	34	695.259	0.81	1	KR1_1
Kielmeyera rubriflora 1	KR1	KR1_1_1	KR1_1	Kielmeyera rubriflora	1	35	694.893	0.81	1	KR1_1
Kielmeyera rubriflora 1	KR1	KR1_1_1	KR1_1	Kielmeyera rubriflora	1	36	694.527	0.81	1	KR1_1
Kielmeyera rubriflora 1	KR1	KR1_1_1	KR1_1	Kielmeyera rubriflora	1	37	6,943,441	0.81	1	KR1_1
Kielmeyera rubriflora 1	KR1	KR1_1_1	KR1_1	Kielmeyera rubriflora	1	38	693.978	0.81	1	KR1_1
Kielmeyera rubriflora 1	KR1	KR1_1_1	KR1_1	Kielmeyera rubriflora	1	39	693.612	0.81	1	KR1_1
Kielmeyera rubriflora 1	KR1	KR1_1_1	KR1_1	Kielmeyera rubriflora	1	40	693.246	0.81	1	KR1_1
Kielmeyera rubriflora 1	KR1	KR1_1_1	KR1_1	Kielmeyera rubriflora	1	41	693.063	0.81	1	KR1_1
Kielmeyera rubriflora 1	KR1	KR1_1_1	KR1_1	Kielmeyera rubriflora	1	42	692.697	0.81	1	KR1_1
Kielmeyera rubriflora 1	KR1	KR1_1_1	KR1_1	Kielmeyera rubriflora	1	43	692.331	0.81	1	KR1_1
Kielmeyera rubriflora 1	KR1	KR1_1_1	KR1_1	Kielmeyera rubriflora	1	44	692.148	0.81	1	KR1_1
Kielmeyera rubriflora 1	KR1	KR1_1_1	KR1_1	Kielmeyera rubriflora	1	45	691.782	0.81	1	KR1_1
Kielmeyera rubriflora 1	KR1	KR1_1_1	KR1_1	Kielmeyera rubriflora	1	46	691.416	0.81	1	KR1_1
Kielmeyera rubriflora 1	KR1	KR1_1_1	KR1_1	Kielmeyera rubriflora	1	47	691.233	0.81	1	KR1_1
Kielmeyera rubriflora 1	KR1	KR1_1_1	KR1_1	Kielmeyera rubriflora	1	48	690.867	0.81	1	KR1_1
Kielmeyera rubriflora 1	KR1	KR1_1_1	KR1_1	Kielmeyera rubriflora	1	49	690.684	0.81	1	KR1_1
Kielmeyera rubriflora 1	KR1	KR1_1_1	KR1_1	Kielmeyera rubriflora	1	50	690.318	0.81	1	KR1_1
Kielmeyera rubriflora 1	KR1	KR1_1_1	KR1_1	Kielmeyera rubriflora	1	51	690.135	0.81	1	KR1_1
Kielmeyera rubriflora 1	KR1	KR1_1_1	KR1_1	Kielmeyera rubriflora	1	52	689.769	0.81	1	KR1_1
Kielmeyera rubriflora 1	KR1	KR1_1_1	KR1_1	Kielmeyera rubriflora	1	53	689.403	0.81	1	KR1_1
Kielmeyera rubriflora 1	KR1	KR1_1_1	KR1_1	Kielmeyera rubriflora	1	54	68.922	0.81	1	KR1_1
Kielmeyera rubriflora 1	KR1	KR1_1_1	KR1_1	Kielmeyera rubriflora	1	55	688.854	0.81	1	KR1_1
Kielmeyera rubriflora 1	KR1	KR1_1_1	KR1_1	Kielmeyera rubriflora	1	56	688.671	0.81	1	KR1_1
Kielmeyera rubriflora 1	KR1	KR1_1_1	KR1_1	Kielmeyera rubriflora	1	57	688.305	0.81	1	KR1_1
Kielmeyera rubriflora 1	KR1	KR1_1_1	KR1_1	Kielmeyera rubriflora	1	58	6,881,221	0.81	1	KR1_1
Kielmeyera rubriflora 1	KR1	KR1_1_1	KR1_1	Kielmeyera rubriflora	1	59	687.939	0.81	1	KR1_1
Kielmeyera rubriflora 1	KR1	KR1_2_1	KR1_2	Kielmeyera rubriflora	1	0	4.068	0.57	2	KR1_2
Kielmeyera rubriflora 1	KR1	KR1_2_1	KR1_2	Kielmeyera rubriflora	1	1	716.304	0.57	2	KR1_2
Kielmeyera rubriflora 1	KR1	KR1_2_1	KR1_2	Kielmeyera rubriflora	1	2	713.559	0.57	2	KR1_2
Kielmeyera rubriflora 1	KR1	KR1_2_1	KR1_2	Kielmeyera rubriflora	1	3	712.278	0.57	2	KR1_2
Kielmeyera rubriflora 1	KR1	KR1_2_1	KR1_2	Kielmeyera rubriflora	1	4	711.546	0.57	2	KR1_2
Kielmeyera rubriflora 1	KR1	KR1_2_1	KR1_2	Kielmeyera rubriflora	1	5	710.814	0.57	2	KR1_2
Kielmeyera rubriflora 1	KR1	KR1_2_1	KR1_2	Kielmeyera rubriflora	1	6	710.265	0.57	2	KR1_2
Kielmeyera rubriflora 1	KR1	KR1_2_1	KR1_2	Kielmeyera rubriflora	1	7	709.899	0.57	2	KR1_2
Kielmeyera rubriflora 1	KR1	KR1_2_1	KR1_2	Kielmeyera rubriflora	1	8	709.533	0.57	2	KR1_2
Kielmeyera rubriflora 1	KR1	KR1_2_1	KR1_2	Kielmeyera rubriflora	1	9	709.167	0.57	2	KR1_2
Kielmeyera rubriflora 1	KR1	KR1_2_1	KR1_2	Kielmeyera rubriflora	1	10	708.801	0.57	2	KR1_2
Kielmeyera rubriflora 1	KR1	KR1_2_1	KR1_2	Kielmeyera rubriflora	1	11	708.618	0.57	2	KR1_2
Kielmeyera rubriflora 1	KR1	KR1_2_1	KR1_2	Kielmeyera rubriflora	1	12	7,082,521	0.57	2	KR1_2
Kielmeyera rubriflora 1	KR1	KR1_2_1	KR1_2	Kielmeyera rubriflora	1	13	7,082,521	0.57	2	KR1_2
Kielmeyera rubriflora 1	KR1	KR1_2_1	KR1_2	Kielmeyera rubriflora	1	14	708.069	0.57	2	KR1_2
Kielmeyera rubriflora 1	KR1	KR1_2_1	KR1_2	Kielmeyera rubriflora	1	15	707.703	0.57	2	KR1_2
Kielmeyera rubriflora 1	KR1	KR1_2_1	KR1_2	Kielmeyera rubriflora	1	16	70.752	0.57	2	KR1_2
Kielmeyera rubriflora 1	KR1	KR1_2_1	KR1_2	Kielmeyera rubriflora	1	17	707.337	0.57	2	KR1_2
Kielmeyera rubriflora 1	KR1	KR1_2_1	KR1_2	Kielmeyera rubriflora	1	18	707.154	0.57	2	KR1_2
Kielmeyera rubriflora 1	KR1	KR1_2_1	KR1_2	Kielmeyera rubriflora	1	19	706.971	0.57	2	KR1_2
Kielmeyera rubriflora 1	KR1	KR1_2_1	KR1_2	Kielmeyera rubriflora	1	20	7,067,881	0.57	2	KR1_2
Kielmeyera rubriflora 1	KR1	KR1_2_1	KR1_2	Kielmeyera rubriflora	1	21	706.605	0.57	2	KR1_2
Kielmeyera rubriflora 1	KR1	KR1_2_1	KR1_2	Kielmeyera rubriflora	1	22	706.422	0.57	2	KR1_2
Kielmeyera rubriflora 1	KR1	KR1_2_1	KR1_2	Kielmeyera rubriflora	1	23	706.422	0.57	2	KR1_2
Kielmeyera rubriflora 1	KR1	KR1_2_1	KR1_2	Kielmeyera rubriflora	1	24	706.239	0.57	2	KR1_2
Kielmeyera rubriflora 1	KR1	KR1_2_1	KR1_2	Kielmeyera rubriflora	1	25	706.056	0.57	2	KR1_2
Kielmeyera rubriflora 1	KR1	KR1_2_1	KR1_2	Kielmeyera rubriflora	1	26	705.873	0.57	2	KR1_2
Kielmeyera rubriflora 1	KR1	KR1_2_1	KR1_2	Kielmeyera rubriflora	1	27	70.569	0.57	2	KR1_2
Kielmeyera rubriflora 1	KR1	KR1_2_1	KR1_2	Kielmeyera rubriflora	1	28	705.507	0.57	2	KR1_2
Kielmeyera rubriflora 1	KR1	KR1_2_1	KR1_2	Kielmeyera rubriflora	1	29	705.507	0.57	2	KR1_2
Kielmeyera rubriflora 1	KR1	KR1_2_1	KR1_2	Kielmeyera rubriflora	1	30	705.324	0.57	2	KR1_2
Kielmeyera rubriflora 1	KR1	KR1_2_1	KR1_2	Kielmeyera rubriflora	1	31	705.141	0.57	2	KR1_2
Kielmeyera rubriflora 1	KR1	KR1_2_1	KR1_2	Kielmeyera rubriflora	1	32	705.141	0.57	2	KR1_2
Kielmeyera rubriflora 1	KR1	KR1_2_1	KR1_2	Kielmeyera rubriflora	1	33	704.958	0.57	2	KR1_2
Kielmeyera rubriflora 1	KR1	KR1_2_1	KR1_2	Kielmeyera rubriflora	1	34	704.775	0.57	2	KR1_2
Kielmeyera rubriflora 1	KR1	KR1_2_1	KR1_2	Kielmeyera rubriflora	1	35	704.775	0.57	2	KR1_2
Kielmeyera rubriflora 1	KR1	KR1_2_1	KR1_2	Kielmeyera rubriflora	1	36	704.592	0.57	2	KR1_2
Kielmeyera rubriflora 1	KR1	KR1_2_1	KR1_2	Kielmeyera rubriflora	1	37	704.592	0.57	2	KR1_2
Kielmeyera rubriflora 1	KR1	KR1_2_1	KR1_2	Kielmeyera rubriflora	1	38	7,044,091	0.57	2	KR1_2
Kielmeyera rubriflora 1	KR1	KR1_2_1	KR1_2	Kielmeyera rubriflora	1	39	704.226	0.57	2	KR1_2
Kielmeyera rubriflora 1	KR1	KR1_2_1	KR1_2	Kielmeyera rubriflora	1	40	704.043	0.57	2	KR1_2
Kielmeyera rubriflora 1	KR1	KR1_2_1	KR1_2	Kielmeyera rubriflora	1	41	704.043	0.57	2	KR1_2
Kielmeyera rubriflora 1	KR1	KR1_2_1	KR1_2	Kielmeyera rubriflora	1	42	70.386	0.57	2	KR1_2
Kielmeyera rubriflora 1	KR1	KR1_2_1	KR1_2	Kielmeyera rubriflora	1	43	703.494	0.57	2	KR1_2
Kielmeyera rubriflora 1	KR1	KR1_2_1	KR1_2	Kielmeyera rubriflora	1	44	703.128	0.57	2	KR1_2
Kielmeyera rubriflora 1	KR1	KR1_2_1	KR1_2	Kielmeyera rubriflora	1	45	702.945	0.57	2	KR1_2
Kielmeyera rubriflora 1	KR1	KR1_2_1	KR1_2	Kielmeyera rubriflora	1	46	702.762	0.57	2	KR1_2
Kielmeyera rubriflora 1	KR1	KR1_2_1	KR1_2	Kielmeyera rubriflora	1	47	702.579	0.57	2	KR1_2
Kielmeyera rubriflora 1	KR1	KR1_2_1	KR1_2	Kielmeyera rubriflora	1	48	702.396	0.57	2	KR1_2
Kielmeyera rubriflora 1	KR1	KR1_2_1	KR1_2	Kielmeyera rubriflora	1	49	702.213	0.57	2	KR1_2
Kielmeyera rubriflora 1	KR1	KR1_2_1	KR1_2	Kielmeyera rubriflora	1	50	7,020,301	0.57	2	KR1_2
Kielmeyera rubriflora 1	KR1	KR1_2_1	KR1_2	Kielmeyera rubriflora	1	51	701.847	0.57	2	KR1_2
Kielmeyera rubriflora 1	KR1	KR1_2_1	KR1_2	Kielmeyera rubriflora	1	52	701.847	0.57	2	KR1_2
Kielmeyera rubriflora 1	KR1	KR1_2_1	KR1_2	Kielmeyera rubriflora	1	53	701.664	0.57	2	KR1_2
Kielmeyera rubriflora 1	KR1	KR1_2_1	KR1_2	Kielmeyera rubriflora	1	54	701.481	0.57	2	KR1_2
Kielmeyera rubriflora 1	KR1	KR1_2_1	KR1_2	Kielmeyera rubriflora	1	55	701.298	0.57	2	KR1_2
Kielmeyera rubriflora 1	KR1	KR1_2_1	KR1_2	Kielmeyera rubriflora	1	56	701.298	0.57	2	KR1_2
Kielmeyera rubriflora 1	KR1	KR1_2_1	KR1_2	Kielmeyera rubriflora	1	57	701.115	0.57	2	KR1_2
Kielmeyera rubriflora 1	KR1	KR1_2_1	KR1_2	Kielmeyera rubriflora	1	58	700.932	0.57	2	KR1_2
Kielmeyera rubriflora 1	KR1	KR1_2_1	KR1_2	Kielmeyera rubriflora	1	59	700.932	0.57	2	KR1_2
Kielmeyera rubriflora 2	KR2	KR2_1_1	KR2_1	Kielmeyera rubriflora	1	0	663	0.68	1	KR2_1
Kielmeyera rubriflora 2	KR2	KR2_1_1	KR2_1	Kielmeyera rubriflora	1	1	715.389	0.68	1	KR2_1
Kielmeyera rubriflora 2	KR2	KR2_1_1	KR2_1	Kielmeyera rubriflora	1	2	712.095	0.68	1	KR2_1
Kielmeyera rubriflora 2	KR2	KR2_1_1	KR2_1	Kielmeyera rubriflora	1	3	710.265	0.68	1	KR2_1
Kielmeyera rubriflora 2	KR2	KR2_1_1	KR2_1	Kielmeyera rubriflora	1	4	708.984	0.68	1	KR2_1
Kielmeyera rubriflora 2	KR2	KR2_1_1	KR2_1	Kielmeyera rubriflora	1	5	708.069	0.68	1	KR2_1
Kielmeyera rubriflora 2	KR2	KR2_1_1	KR2_1	Kielmeyera rubriflora	1	6	707.337	0.68	1	KR2_1
Kielmeyera rubriflora 2	KR2	KR2_1_1	KR2_1	Kielmeyera rubriflora	1	7	706.605	0.68	1	KR2_1
Kielmeyera rubriflora 2	KR2	KR2_1_1	KR2_1	Kielmeyera rubriflora	1	8	705.873	0.68	1	KR2_1
Kielmeyera rubriflora 2	KR2	KR2_1_1	KR2_1	Kielmeyera rubriflora	1	9	705.507	0.68	1	KR2_1
Kielmeyera rubriflora 2	KR2	KR2_1_1	KR2_1	Kielmeyera rubriflora	1	10	704.958	0.68	1	KR2_1
Kielmeyera rubriflora 2	KR2	KR2_1_1	KR2_1	Kielmeyera rubriflora	1	11	7,044,091	0.68	1	KR2_1
Kielmeyera rubriflora 2	KR2	KR2_1_1	KR2_1	Kielmeyera rubriflora	1	12	704.043	0.68	1	KR2_1
Kielmeyera rubriflora 2	KR2	KR2_1_1	KR2_1	Kielmeyera rubriflora	1	13	703.494	0.68	1	KR2_1
Kielmeyera rubriflora 2	KR2	KR2_1_1	KR2_1	Kielmeyera rubriflora	1	14	703.128	0.68	1	KR2_1
Kielmeyera rubriflora 2	KR2	KR2_1_1	KR2_1	Kielmeyera rubriflora	1	15	702.579	0.68	1	KR2_1
Kielmeyera rubriflora 2	KR2	KR2_1_1	KR2_1	Kielmeyera rubriflora	1	16	702.213	0.68	1	KR2_1
Kielmeyera rubriflora 2	KR2	KR2_1_1	KR2_1	Kielmeyera rubriflora	1	17	701.847	0.68	1	KR2_1
Kielmeyera rubriflora 2	KR2	KR2_1_1	KR2_1	Kielmeyera rubriflora	1	18	701.481	0.68	1	KR2_1
Kielmeyera rubriflora 2	KR2	KR2_1_1	KR2_1	Kielmeyera rubriflora	1	19	701.115	0.68	1	KR2_1
Kielmeyera rubriflora 2	KR2	KR2_1_1	KR2_1	Kielmeyera rubriflora	1	20	700.749	0.68	1	KR2_1
Kielmeyera rubriflora 2	KR2	KR2_1_1	KR2_1	Kielmeyera rubriflora	1	21	700.383	0.68	1	KR2_1
Kielmeyera rubriflora 2	KR2	KR2_1_1	KR2_1	Kielmeyera rubriflora	1	22	70.02	0.68	1	KR2_1
Kielmeyera rubriflora 2	KR2	KR2_1_1	KR2_1	Kielmeyera rubriflora	1	23	699.834	0.68	1	KR2_1
Kielmeyera rubriflora 2	KR2	KR2_1_1	KR2_1	Kielmeyera rubriflora	1	24	699.468	0.68	1	KR2_1
Kielmeyera rubriflora 2	KR2	KR2_1_1	KR2_1	Kielmeyera rubriflora	1	25	699.285	0.68	1	KR2_1
Kielmeyera rubriflora 2	KR2	KR2_1_1	KR2_1	Kielmeyera rubriflora	1	26	698.919	0.68	1	KR2_1
Kielmeyera rubriflora 2	KR2	KR2_1_1	KR2_1	Kielmeyera rubriflora	1	27	69.837	0.68	1	KR2_1
Kielmeyera rubriflora 2	KR2	KR2_1_1	KR2_1	Kielmeyera rubriflora	1	28	6,981,871	0.68	1	KR2_1
Kielmeyera rubriflora 2	KR2	KR2_1_1	KR2_1	Kielmeyera rubriflora	1	29	697.821	0.68	1	KR2_1
Kielmeyera rubriflora 2	KR2	KR2_1_1	KR2_1	Kielmeyera rubriflora	1	30	697.455	0.68	1	KR2_1
Kielmeyera rubriflora 2	KR2	KR2_1_1	KR2_1	Kielmeyera rubriflora	1	31	697.272	0.68	1	KR2_1
Kielmeyera rubriflora 2	KR2	KR2_1_1	KR2_1	Kielmeyera rubriflora	1	32	696.906	0.68	1	KR2_1
Kielmeyera rubriflora 2	KR2	KR2_1_1	KR2_1	Kielmeyera rubriflora	1	33	696.723	0.68	1	KR2_1
Kielmeyera rubriflora 2	KR2	KR2_1_1	KR2_1	Kielmeyera rubriflora	1	34	69.654	0.68	1	KR2_1
Kielmeyera rubriflora 2	KR2	KR2_1_1	KR2_1	Kielmeyera rubriflora	1	35	696.174	0.68	1	KR2_1
Kielmeyera rubriflora 2	KR2	KR2_1_1	KR2_1	Kielmeyera rubriflora	1	36	695.991	0.68	1	KR2_1
Kielmeyera rubriflora 2	KR2	KR2_1_1	KR2_1	Kielmeyera rubriflora	1	37	695.625	0.68	1	KR2_1
Kielmeyera rubriflora 2	KR2	KR2_1_1	KR2_1	Kielmeyera rubriflora	1	38	695.625	0.68	1	KR2_1
Kielmeyera rubriflora 2	KR2	KR2_1_1	KR2_1	Kielmeyera rubriflora	1	39	695.259	0.68	1	KR2_1
Kielmeyera rubriflora 2	KR2	KR2_1_1	KR2_1	Kielmeyera rubriflora	1	40	694.893	0.68	1	KR2_1
Kielmeyera rubriflora 2	KR2	KR2_1_1	KR2_1	Kielmeyera rubriflora	1	41	69.471	0.68	1	KR2_1
Kielmeyera rubriflora 2	KR2	KR2_1_1	KR2_1	Kielmeyera rubriflora	1	42	694.527	0.68	1	KR2_1
Kielmeyera rubriflora 2	KR2	KR2_1_1	KR2_1	Kielmeyera rubriflora	1	43	6,943,441	0.68	1	KR2_1
Kielmeyera rubriflora 2	KR2	KR2_1_1	KR2_1	Kielmeyera rubriflora	1	44	693.978	0.68	1	KR2_1
Kielmeyera rubriflora 2	KR2	KR2_1_1	KR2_1	Kielmeyera rubriflora	1	45	693.612	0.68	1	KR2_1
Kielmeyera rubriflora 2	KR2	KR2_1_1	KR2_1	Kielmeyera rubriflora	1	46	693.429	0.68	1	KR2_1
Kielmeyera rubriflora 2	KR2	KR2_1_1	KR2_1	Kielmeyera rubriflora	1	47	693.063	0.68	1	KR2_1
Kielmeyera rubriflora 2	KR2	KR2_1_1	KR2_1	Kielmeyera rubriflora	1	48	692.697	0.68	1	KR2_1
Kielmeyera rubriflora 2	KR2	KR2_1_1	KR2_1	Kielmeyera rubriflora	1	49	692.514	0.68	1	KR2_1
Kielmeyera rubriflora 2	KR2	KR2_1_1	KR2_1	Kielmeyera rubriflora	1	50	692.331	0.68	1	KR2_1
Kielmeyera rubriflora 2	KR2	KR2_1_1	KR2_1	Kielmeyera rubriflora	1	51	692.148	0.68	1	KR2_1
Kielmeyera rubriflora 2	KR2	KR2_1_1	KR2_1	Kielmeyera rubriflora	1	52	6,919,651	0.68	1	KR2_1
Kielmeyera rubriflora 2	KR2	KR2_1_1	KR2_1	Kielmeyera rubriflora	1	53	691.782	0.68	1	KR2_1
Kielmeyera rubriflora 2	KR2	KR2_1_1	KR2_1	Kielmeyera rubriflora	1	54	691.416	0.68	1	KR2_1
Kielmeyera rubriflora 2	KR2	KR2_1_1	KR2_1	Kielmeyera rubriflora	1	55	691.233	0.68	1	KR2_1
Kielmeyera rubriflora 2	KR2	KR2_1_1	KR2_1	Kielmeyera rubriflora	1	56	69.105	0.68	1	KR2_1
Kielmeyera rubriflora 2	KR2	KR2_1_1	KR2_1	Kielmeyera rubriflora	1	57	690.684	0.68	1	KR2_1
Kielmeyera rubriflora 2	KR2	KR2_1_1	KR2_1	Kielmeyera rubriflora	1	58	690.501	0.68	1	KR2_1
Kielmeyera rubriflora 2	KR2	KR2_1_1	KR2_1	Kielmeyera rubriflora	1	59	690.318	0.68	1	KR2_1
Kielmeyera rubriflora 3	KR3	KR3_1_1	KR3_1	Kielmeyera rubriflora	1	0	297	0.33	1	KR3_1
Kielmeyera rubriflora 3	KR3	KR3_1_1	KR3_1	Kielmeyera rubriflora	1	1	715.389	0.33	1	KR3_1
Kielmeyera rubriflora 3	KR3	KR3_1_1	KR3_1	Kielmeyera rubriflora	1	2	71.118	0.33	1	KR3_1
Kielmeyera rubriflora 3	KR3	KR3_1_1	KR3_1	Kielmeyera rubriflora	1	3	70.935	0.33	1	KR3_1
Kielmeyera rubriflora 3	KR3	KR3_1_1	KR3_1	Kielmeyera rubriflora	1	4	707.886	0.33	1	KR3_1
Kielmeyera rubriflora 3	KR3	KR3_1_1	KR3_1	Kielmeyera rubriflora	1	5	7,067,881	0.33	1	KR3_1
Kielmeyera rubriflora 3	KR3	KR3_1_1	KR3_1	Kielmeyera rubriflora	1	6	705.873	0.33	1	KR3_1
Kielmeyera rubriflora 3	KR3	KR3_1_1	KR3_1	Kielmeyera rubriflora	1	7	705.141	0.33	1	KR3_1
Kielmeyera rubriflora 3	KR3	KR3_1_1	KR3_1	Kielmeyera rubriflora	1	8	7,044,091	0.33	1	KR3_1
Kielmeyera rubriflora 3	KR3	KR3_1_1	KR3_1	Kielmeyera rubriflora	1	9	70.386	0.33	1	KR3_1
Kielmeyera rubriflora 3	KR3	KR3_1_1	KR3_1	Kielmeyera rubriflora	1	10	703.311	0.33	1	KR3_1
Kielmeyera rubriflora 3	KR3	KR3_1_1	KR3_1	Kielmeyera rubriflora	1	11	702.762	0.33	1	KR3_1
Kielmeyera rubriflora 3	KR3	KR3_1_1	KR3_1	Kielmeyera rubriflora	1	12	702.213	0.33	1	KR3_1
Kielmeyera rubriflora 3	KR3	KR3_1_1	KR3_1	Kielmeyera rubriflora	1	13	701.664	0.33	1	KR3_1
Kielmeyera rubriflora 3	KR3	KR3_1_1	KR3_1	Kielmeyera rubriflora	1	14	701.298	0.33	1	KR3_1
Kielmeyera rubriflora 3	KR3	KR3_1_1	KR3_1	Kielmeyera rubriflora	1	15	700.932	0.33	1	KR3_1
Kielmeyera rubriflora 3	KR3	KR3_1_1	KR3_1	Kielmeyera rubriflora	1	16	700.383	0.33	1	KR3_1
Kielmeyera rubriflora 3	KR3	KR3_1_1	KR3_1	Kielmeyera rubriflora	1	17	70.02	0.33	1	KR3_1
Kielmeyera rubriflora 3	KR3	KR3_1_1	KR3_1	Kielmeyera rubriflora	1	18	699.834	0.33	1	KR3_1
Kielmeyera rubriflora 3	KR3	KR3_1_1	KR3_1	Kielmeyera rubriflora	1	19	699.468	0.33	1	KR3_1
Kielmeyera rubriflora 3	KR3	KR3_1_1	KR3_1	Kielmeyera rubriflora	1	20	699.285	0.33	1	KR3_1
Kielmeyera rubriflora 3	KR3	KR3_1_1	KR3_1	Kielmeyera rubriflora	1	21	698.919	0.33	1	KR3_1
Kielmeyera rubriflora 3	KR3	KR3_1_1	KR3_1	Kielmeyera rubriflora	1	22	698.553	0.33	1	KR3_1
Kielmeyera rubriflora 3	KR3	KR3_1_1	KR3_1	Kielmeyera rubriflora	1	23	69.837	0.33	1	KR3_1
Kielmeyera rubriflora 3	KR3	KR3_1_1	KR3_1	Kielmeyera rubriflora	1	24	698.004	0.33	1	KR3_1
Kielmeyera rubriflora 3	KR3	KR3_1_1	KR3_1	Kielmeyera rubriflora	1	25	697.638	0.33	1	KR3_1
Kielmeyera rubriflora 3	KR3	KR3_1_1	KR3_1	Kielmeyera rubriflora	1	26	697.455	0.33	1	KR3_1
Kielmeyera rubriflora 3	KR3	KR3_1_1	KR3_1	Kielmeyera rubriflora	1	27	697.272	0.33	1	KR3_1
Kielmeyera rubriflora 3	KR3	KR3_1_1	KR3_1	Kielmeyera rubriflora	1	28	697.089	0.33	1	KR3_1
Kielmeyera rubriflora 3	KR3	KR3_1_1	KR3_1	Kielmeyera rubriflora	1	29	696.723	0.33	1	KR3_1
Kielmeyera rubriflora 3	KR3	KR3_1_1	KR3_1	Kielmeyera rubriflora	1	30	69.654	0.33	1	KR3_1
Kielmeyera rubriflora 3	KR3	KR3_1_1	KR3_1	Kielmeyera rubriflora	1	31	696.174	0.33	1	KR3_1
Kielmeyera rubriflora 3	KR3	KR3_1_1	KR3_1	Kielmeyera rubriflora	1	32	695.991	0.33	1	KR3_1
Kielmeyera rubriflora 3	KR3	KR3_1_1	KR3_1	Kielmeyera rubriflora	1	33	6,958,081	0.33	1	KR3_1
Kielmeyera rubriflora 3	KR3	KR3_1_1	KR3_1	Kielmeyera rubriflora	1	34	695.625	0.33	1	KR3_1
Kielmeyera rubriflora 3	KR3	KR3_1_1	KR3_1	Kielmeyera rubriflora	1	35	695.259	0.33	1	KR3_1
Kielmeyera rubriflora 3	KR3	KR3_1_1	KR3_1	Kielmeyera rubriflora	1	36	695.076	0.33	1	KR3_1
Kielmeyera rubriflora 3	KR3	KR3_1_1	KR3_1	Kielmeyera rubriflora	1	37	694.893	0.33	1	KR3_1
Kielmeyera rubriflora 3	KR3	KR3_1_1	KR3_1	Kielmeyera rubriflora	1	38	69.471	0.33	1	KR3_1
Kielmeyera rubriflora 3	KR3	KR3_1_1	KR3_1	Kielmeyera rubriflora	1	39	694.527	0.33	1	KR3_1
Kielmeyera rubriflora 3	KR3	KR3_1_1	KR3_1	Kielmeyera rubriflora	1	40	6,943,441	0.33	1	KR3_1
Kielmeyera rubriflora 3	KR3	KR3_1_1	KR3_1	Kielmeyera rubriflora	1	41	694.161	0.33	1	KR3_1
Kielmeyera rubriflora 3	KR3	KR3_1_1	KR3_1	Kielmeyera rubriflora	1	42	693.978	0.33	1	KR3_1
Kielmeyera rubriflora 3	KR3	KR3_1_1	KR3_1	Kielmeyera rubriflora	1	43	693.795	0.33	1	KR3_1
Kielmeyera rubriflora 3	KR3	KR3_1_1	KR3_1	Kielmeyera rubriflora	1	44	693.612	0.33	1	KR3_1
Kielmeyera rubriflora 3	KR3	KR3_1_1	KR3_1	Kielmeyera rubriflora	1	45	693.429	0.33	1	KR3_1
Kielmeyera rubriflora 3	KR3	KR3_1_1	KR3_1	Kielmeyera rubriflora	1	46	693.246	0.33	1	KR3_1
Kielmeyera rubriflora 3	KR3	KR3_1_1	KR3_1	Kielmeyera rubriflora	1	47	693.063	0.33	1	KR3_1
Kielmeyera rubriflora 3	KR3	KR3_1_1	KR3_1	Kielmeyera rubriflora	1	48	69.288	0.33	1	KR3_1
Kielmeyera rubriflora 3	KR3	KR3_1_1	KR3_1	Kielmeyera rubriflora	1	49	692.697	0.33	1	KR3_1
Kielmeyera rubriflora 3	KR3	KR3_1_1	KR3_1	Kielmeyera rubriflora	1	50	692.514	0.33	1	KR3_1
Kielmeyera rubriflora 3	KR3	KR3_1_1	KR3_1	Kielmeyera rubriflora	1	51	692.331	0.33	1	KR3_1
Kielmeyera rubriflora 3	KR3	KR3_1_1	KR3_1	Kielmeyera rubriflora	1	52	692.148	0.33	1	KR3_1
Kielmeyera rubriflora 3	KR3	KR3_1_1	KR3_1	Kielmeyera rubriflora	1	53	6,919,651	0.33	1	KR3_1
Kielmeyera rubriflora 3	KR3	KR3_1_1	KR3_1	Kielmeyera rubriflora	1	54	691.782	0.33	1	KR3_1
Kielmeyera rubriflora 3	KR3	KR3_1_1	KR3_1	Kielmeyera rubriflora	1	55	691.599	0.33	1	KR3_1
Kielmeyera rubriflora 3	KR3	KR3_1_1	KR3_1	Kielmeyera rubriflora	1	56	691.599	0.33	1	KR3_1
Kielmeyera rubriflora 3	KR3	KR3_1_1	KR3_1	Kielmeyera rubriflora	1	57	691.233	0.33	1	KR3_1
Kielmeyera rubriflora 3	KR3	KR3_1_1	KR3_1	Kielmeyera rubriflora	1	58	69.105	0.33	1	KR3_1
Kielmeyera rubriflora 3	KR3	KR3_1_1	KR3_1	Kielmeyera rubriflora	1	59	690.867	0.33	1	KR3_1
Kielmeyera rubriflora 3	KR3	KR3_2_1	KR3_2	Kielmeyera rubriflora	1	0	663	0.26	2	KR3_2
Kielmeyera rubriflora 3	KR3	KR3_2_1	KR3_2	Kielmeyera rubriflora	1	1	713.925	0.26	2	KR3_2
Kielmeyera rubriflora 3	KR3	KR3_2_1	KR3_2	Kielmeyera rubriflora	1	2	698.553	0.26	2	KR3_2
Kielmeyera rubriflora 3	KR3	KR3_2_1	KR3_2	Kielmeyera rubriflora	1	3	685.011	0.26	2	KR3_2
Kielmeyera rubriflora 3	KR3	KR3_2_1	KR3_2	Kielmeyera rubriflora	1	4	672.384	0.26	2	KR3_2
Kielmeyera rubriflora 3	KR3	KR3_2_1	KR3_2	Kielmeyera rubriflora	1	5	660.672	0.26	2	KR3_2
Kielmeyera rubriflora 3	KR3	KR3_2_1	KR3_2	Kielmeyera rubriflora	1	6	64.896	0.26	2	KR3_2
Kielmeyera rubriflora 3	KR3	KR3_2_1	KR3_2	Kielmeyera rubriflora	1	7	637.248	0.26	2	KR3_2
Kielmeyera rubriflora 3	KR3	KR3_2_1	KR3_2	Kielmeyera rubriflora	1	8	626.268	0.26	2	KR3_2
Kielmeyera rubriflora 3	KR3	KR3_2_1	KR3_2	Kielmeyera rubriflora	1	9	615.837	0.26	2	KR3_2
Kielmeyera rubriflora 3	KR3	KR3_2_1	KR3_2	Kielmeyera rubriflora	1	10	60.504	0.26	2	KR3_2
Kielmeyera rubriflora 3	KR3	KR3_2_1	KR3_2	Kielmeyera rubriflora	1	11	594.975	0.26	2	KR3_2
Kielmeyera rubriflora 3	KR3	KR3_2_1	KR3_2	Kielmeyera rubriflora	1	12	584.727	0.26	2	KR3_2
Kielmeyera rubriflora 3	KR3	KR3_2_1	KR3_2	Kielmeyera rubriflora	1	13	574.662	0.26	2	KR3_2
Kielmeyera rubriflora 3	KR3	KR3_2_1	KR3_2	Kielmeyera rubriflora	1	14	56.478	0.26	2	KR3_2
Kielmeyera rubriflora 3	KR3	KR3_2_1	KR3_2	Kielmeyera rubriflora	1	15	554.898	0.26	2	KR3_2
Kielmeyera rubriflora 3	KR3	KR3_2_1	KR3_2	Kielmeyera rubriflora	1	16	545.382	0.26	2	KR3_2
Kielmeyera rubriflora 3	KR3	KR3_2_1	KR3_2	Kielmeyera rubriflora	1	17	536.049	0.26	2	KR3_2
Kielmeyera rubriflora 3	KR3	KR3_2_1	KR3_2	Kielmeyera rubriflora	1	18	526.716	0.26	2	KR3_2
Kielmeyera rubriflora 3	KR3	KR3_2_1	KR3_2	Kielmeyera rubriflora	1	19	517.566	0.26	2	KR3_2
Kielmeyera rubriflora 3	KR3	KR3_2_1	KR3_2	Kielmeyera rubriflora	1	20	508.599	0.26	2	KR3_2
Kielmeyera rubriflora 3	KR3	KR3_2_1	KR3_2	Kielmeyera rubriflora	1	21	499.815	0.26	2	KR3_2
Kielmeyera rubriflora 3	KR3	KR3_2_1	KR3_2	Kielmeyera rubriflora	1	22	491.214	0.26	2	KR3_2
Kielmeyera rubriflora 3	KR3	KR3_2_1	KR3_2	Kielmeyera rubriflora	1	23	482.613	0.26	2	KR3_2
Kielmeyera rubriflora 3	KR3	KR3_2_1	KR3_2	Kielmeyera rubriflora	1	24	474.378	0.26	2	KR3_2
Kielmeyera rubriflora 3	KR3	KR3_2_1	KR3_2	Kielmeyera rubriflora	1	25	466.143	0.26	2	KR3_2
Kielmeyera rubriflora 3	KR3	KR3_2_1	KR3_2	Kielmeyera rubriflora	1	26	458.274	0.26	2	KR3_2
Kielmeyera rubriflora 3	KR3	KR3_2_1	KR3_2	Kielmeyera rubriflora	1	27	450.405	0.26	2	KR3_2
Kielmeyera rubriflora 3	KR3	KR3_2_1	KR3_2	Kielmeyera rubriflora	1	28	442.536	0.26	2	KR3_2
Kielmeyera rubriflora 3	KR3	KR3_2_1	KR3_2	Kielmeyera rubriflora	1	29	435.216	0.26	2	KR3_2
Kielmeyera rubriflora 3	KR3	KR3_2_1	KR3_2	Kielmeyera rubriflora	1	30	427.713	0.26	2	KR3_2
Kielmeyera rubriflora 3	KR3	KR3_2_1	KR3_2	Kielmeyera rubriflora	1	31	420.393	0.26	2	KR3_2
Kielmeyera rubriflora 3	KR3	KR3_2_1	KR3_2	Kielmeyera rubriflora	1	32	413.256	0.26	2	KR3_2
Kielmeyera rubriflora 3	KR3	KR3_2_1	KR3_2	Kielmeyera rubriflora	1	33	406.302	0.26	2	KR3_2
Kielmeyera rubriflora 3	KR3	KR3_2_1	KR3_2	Kielmeyera rubriflora	1	34	399.531	0.26	2	KR3_2
Kielmeyera rubriflora 3	KR3	KR3_2_1	KR3_2	Kielmeyera rubriflora	1	35	392.943	0.26	2	KR3_2
Kielmeyera rubriflora 3	KR3	KR3_2_1	KR3_2	Kielmeyera rubriflora	1	36	386.355	0.26	2	KR3_2
Kielmeyera rubriflora 3	KR3	KR3_2_1	KR3_2	Kielmeyera rubriflora	1	37	37.995	0.26	2	KR3_2
Kielmeyera rubriflora 3	KR3	KR3_2_1	KR3_2	Kielmeyera rubriflora	1	38	373.362	0.26	2	KR3_2
Kielmeyera rubriflora 3	KR3	KR3_2_1	KR3_2	Kielmeyera rubriflora	1	39	366.774	0.26	2	KR3_2
Kielmeyera rubriflora 3	KR3	KR3_2_1	KR3_2	Kielmeyera rubriflora	1	40	360.186	0.26	2	KR3_2
Kielmeyera rubriflora 3	KR3	KR3_2_1	KR3_2	Kielmeyera rubriflora	1	41	353.598	0.26	2	KR3_2
Kielmeyera rubriflora 3	KR3	KR3_2_1	KR3_2	Kielmeyera rubriflora	1	42	34.701	0.26	2	KR3_2
Kielmeyera rubriflora 3	KR3	KR3_2_1	KR3_2	Kielmeyera rubriflora	1	43	340.788	0.26	2	KR3_2
Kielmeyera rubriflora 3	KR3	KR3_2_1	KR3_2	Kielmeyera rubriflora	1	44	334.566	0.26	2	KR3_2
Kielmeyera rubriflora 3	KR3	KR3_2_1	KR3_2	Kielmeyera rubriflora	1	45	328.344	0.26	2	KR3_2
Kielmeyera rubriflora 3	KR3	KR3_2_1	KR3_2	Kielmeyera rubriflora	1	46	322.305	0.26	2	KR3_2
Kielmeyera rubriflora 3	KR3	KR3_2_1	KR3_2	Kielmeyera rubriflora	1	47	316.266	0.26	2	KR3_2
Kielmeyera rubriflora 3	KR3	KR3_2_1	KR3_2	Kielmeyera rubriflora	1	48	31.041	0.26	2	KR3_2
Kielmeyera rubriflora 3	KR3	KR3_2_1	KR3_2	Kielmeyera rubriflora	1	49	304.737	0.26	2	KR3_2
Kielmeyera rubriflora 3	KR3	KR3_2_1	KR3_2	Kielmeyera rubriflora	1	50	29.943	0.26	2	KR3_2
Kielmeyera rubriflora 3	KR3	KR3_2_1	KR3_2	Kielmeyera rubriflora	1	51	293.757	0.26	2	KR3_2
Kielmeyera rubriflora 3	KR3	KR3_2_1	KR3_2	Kielmeyera rubriflora	1	52	28.845	0.26	2	KR3_2
Kielmeyera rubriflora 3	KR3	KR3_2_1	KR3_2	Kielmeyera rubriflora	1	53	28.296	0.26	2	KR3_2
Kielmeyera rubriflora 3	KR3	KR3_2_1	KR3_2	Kielmeyera rubriflora	1	54	27.747	0.26	2	KR3_2
Kielmeyera rubriflora 3	KR3	KR3_2_1	KR3_2	Kielmeyera rubriflora	1	55	272.163	0.26	2	KR3_2
Kielmeyera rubriflora 3	KR3	KR3_2_1	KR3_2	Kielmeyera rubriflora	1	56	266.673	0.26	2	KR3_2
Kielmeyera rubriflora 3	KR3	KR3_2_1	KR3_2	Kielmeyera rubriflora	1	57	261.732	0.26	2	KR3_2
Kielmeyera rubriflora 3	KR3	KR3_2_1	KR3_2	Kielmeyera rubriflora	1	58	256.425	0.26	2	KR3_2
Kielmeyera rubriflora 3	KR3	KR3_2_1	KR3_2	Kielmeyera rubriflora	1	59	251.484	0.26	2	KR3_2
Macareia radula1	MR1	MR1_1_1	MR1_1	Macareia radula	1	0	591	0.43	1	MR1_1
Macareia radula1	MR1	MR1_1_1	MR1_1	Macareia radula	1	1	7,144,741	0.43	1	MR1_1
Macareia radula1	MR1	MR1_1_1	MR1_1	Macareia radula	1	2	709.167	0.43	1	MR1_1
Macareia radula1	MR1	MR1_1_1	MR1_1	Macareia radula	1	3	705.507	0.43	1	MR1_1
Macareia radula1	MR1	MR1_1_1	MR1_1	Macareia radula	1	4	702.396	0.43	1	MR1_1
Macareia radula1	MR1	MR1_1_1	MR1_1	Macareia radula	1	5	699.285	0.43	1	MR1_1
Macareia radula1	MR1	MR1_1_1	MR1_1	Macareia radula	1	6	696.174	0.43	1	MR1_1
Macareia radula1	MR1	MR1_1_1	MR1_1	Macareia radula	1	7	693.063	0.43	1	MR1_1
Macareia radula1	MR1	MR1_1_1	MR1_1	Macareia radula	1	8	690.318	0.43	1	MR1_1
Macareia radula1	MR1	MR1_1_1	MR1_1	Macareia radula	1	9	686.841	0.43	1	MR1_1
Macareia radula1	MR1	MR1_1_1	MR1_1	Macareia radula	1	10	6,833,641	0.43	1	MR1_1
Macareia radula1	MR1	MR1_1_1	MR1_1	Macareia radula	1	11	68.007	0.43	1	MR1_1
Macareia radula1	MR1	MR1_1_1	MR1_1	Macareia radula	1	12	676.776	0.43	1	MR1_1
Macareia radula1	MR1	MR1_1_1	MR1_1	Macareia radula	1	13	6,732,991	0.43	1	MR1_1
Macareia radula1	MR1	MR1_1_1	MR1_1	Macareia radula	1	14	670.005	0.43	1	MR1_1
Macareia radula1	MR1	MR1_1_1	MR1_1	Macareia radula	1	15	666.711	0.43	1	MR1_1
Macareia radula1	MR1	MR1_1_1	MR1_1	Macareia radula	1	16	663.417	0.43	1	MR1_1
Macareia radula1	MR1	MR1_1_1	MR1_1	Macareia radula	1	17	660.123	0.43	1	MR1_1
Macareia radula1	MR1	MR1_1_1	MR1_1	Macareia radula	1	18	6,570,121	0.43	1	MR1_1
Macareia radula1	MR1	MR1_1_1	MR1_1	Macareia radula	1	19	653.718	0.43	1	MR1_1
Macareia radula1	MR1	MR1_1_1	MR1_1	Macareia radula	1	20	650.607	0.43	1	MR1_1
Macareia radula1	MR1	MR1_1_1	MR1_1	Macareia radula	1	21	647.313	0.43	1	MR1_1
Macareia radula1	MR1	MR1_1_1	MR1_1	Macareia radula	1	22	644.202	0.43	1	MR1_1
Macareia radula1	MR1	MR1_1_1	MR1_1	Macareia radula	1	23	641.091	0.43	1	MR1_1
Macareia radula1	MR1	MR1_1_1	MR1_1	Macareia radula	1	24	637.797	0.43	1	MR1_1
Macareia radula1	MR1	MR1_1_1	MR1_1	Macareia radula	1	25	634.686	0.43	1	MR1_1
Macareia radula1	MR1	MR1_1_1	MR1_1	Macareia radula	1	26	631.575	0.43	1	MR1_1
Macareia radula1	MR1	MR1_1_1	MR1_1	Macareia radula	1	27	628.281	0.43	1	MR1_1
Macareia radula1	MR1	MR1_1_1	MR1_1	Macareia radula	1	28	625.353	0.43	1	MR1_1
Macareia radula1	MR1	MR1_1_1	MR1_1	Macareia radula	1	29	622.242	0.43	1	MR1_1
Macareia radula1	MR1	MR1_1_1	MR1_1	Macareia radula	1	30	619.131	0.43	1	MR1_1
Macareia radula1	MR1	MR1_1_1	MR1_1	Macareia radula	1	31	61.602	0.43	1	MR1_1
Macareia radula1	MR1	MR1_1_1	MR1_1	Macareia radula	1	32	612.909	0.43	1	MR1_1
Macareia radula1	MR1	MR1_1_1	MR1_1	Macareia radula	1	33	609.798	0.43	1	MR1_1
Macareia radula1	MR1	MR1_1_1	MR1_1	Macareia radula	1	34	606.687	0.43	1	MR1_1
Macareia radula1	MR1	MR1_1_1	MR1_1	Macareia radula	1	35	603.759	0.43	1	MR1_1
Macareia radula1	MR1	MR1_1_1	MR1_1	Macareia radula	1	36	600.648	0.43	1	MR1_1
Macareia radula1	MR1	MR1_1_1	MR1_1	Macareia radula	1	37	597.537	0.43	1	MR1_1
Macareia radula1	MR1	MR1_1_1	MR1_1	Macareia radula	1	38	594.609	0.43	1	MR1_1
Macareia radula1	MR1	MR1_1_1	MR1_1	Macareia radula	1	39	591.681	0.43	1	MR1_1
Macareia radula1	MR1	MR1_1_1	MR1_1	Macareia radula	1	40	58.857	0.43	1	MR1_1
Macareia radula1	MR1	MR1_1_1	MR1_1	Macareia radula	1	41	585.642	0.43	1	MR1_1
Macareia radula1	MR1	MR1_1_1	MR1_1	Macareia radula	1	42	582.714	0.43	1	MR1_1
Macareia radula1	MR1	MR1_1_1	MR1_1	Macareia radula	1	43	579.603	0.43	1	MR1_1
Macareia radula1	MR1	MR1_1_1	MR1_1	Macareia radula	1	44	576.675	0.43	1	MR1_1
Macareia radula1	MR1	MR1_1_1	MR1_1	Macareia radula	1	45	573.747	0.43	1	MR1_1
Macareia radula1	MR1	MR1_1_1	MR1_1	Macareia radula	1	46	570.636	0.43	1	MR1_1
Macareia radula1	MR1	MR1_1_1	MR1_1	Macareia radula	1	47	567.708	0.43	1	MR1_1
Macareia radula1	MR1	MR1_1_1	MR1_1	Macareia radula	1	48	564.963	0.43	1	MR1_1
Macareia radula1	MR1	MR1_1_1	MR1_1	Macareia radula	1	49	561.852	0.43	1	MR1_1
Macareia radula1	MR1	MR1_1_1	MR1_1	Macareia radula	1	50	558.924	0.43	1	MR1_1
Macareia radula1	MR1	MR1_1_1	MR1_1	Macareia radula	1	51	556.179	0.43	1	MR1_1
Macareia radula1	MR1	MR1_1_1	MR1_1	Macareia radula	1	52	553.251	0.43	1	MR1_1
Macareia radula1	MR1	MR1_1_1	MR1_1	Macareia radula	1	53	550.323	0.43	1	MR1_1
Macareia radula1	MR1	MR1_1_1	MR1_1	Macareia radula	1	54	547.395	0.43	1	MR1_1
Macareia radula1	MR1	MR1_1_1	MR1_1	Macareia radula	1	55	54.465	0.43	1	MR1_1
Macareia radula1	MR1	MR1_1_1	MR1_1	Macareia radula	1	56	541.722	0.43	1	MR1_1
Macareia radula1	MR1	MR1_1_1	MR1_1	Macareia radula	1	57	538.794	0.43	1	MR1_1
Macareia radula1	MR1	MR1_1_1	MR1_1	Macareia radula	1	58	536.049	0.43	1	MR1_1
Macareia radula1	MR1	MR1_1_1	MR1_1	Macareia radula	1	59	533.121	0.43	1	MR1_1
Macareia radula1	MR1	MR1_2_1	MR1_2	Macareia radula	1	0	2.421	0.64	2	MR1_2
Macareia radula1	MR1	MR1_2_1	MR1_2	Macareia radula	1	1	715.206	0.64	2	MR1_2
Macareia radula1	MR1	MR1_2_1	MR1_2	Macareia radula	1	2	712.278	0.64	2	MR1_2
Macareia radula1	MR1	MR1_2_1	MR1_2	Macareia radula	1	3	710.997	0.64	2	MR1_2
Macareia radula1	MR1	MR1_2_1	MR1_2	Macareia radula	1	4	710.082	0.64	2	MR1_2
Macareia radula1	MR1	MR1_2_1	MR1_2	Macareia radula	1	5	70.935	0.64	2	MR1_2
Macareia radula1	MR1	MR1_2_1	MR1_2	Macareia radula	1	6	708.801	0.64	2	MR1_2
Macareia radula1	MR1	MR1_2_1	MR1_2	Macareia radula	1	7	7,082,521	0.64	2	MR1_2
Macareia radula1	MR1	MR1_2_1	MR1_2	Macareia radula	1	8	707.703	0.64	2	MR1_2
Macareia radula1	MR1	MR1_2_1	MR1_2	Macareia radula	1	9	707.337	0.64	2	MR1_2
Macareia radula1	MR1	MR1_2_1	MR1_2	Macareia radula	1	10	706.971	0.64	2	MR1_2
Macareia radula1	MR1	MR1_2_1	MR1_2	Macareia radula	1	11	706.605	0.64	2	MR1_2
Macareia radula1	MR1	MR1_2_1	MR1_2	Macareia radula	1	12	706.239	0.64	2	MR1_2
Macareia radula1	MR1	MR1_2_1	MR1_2	Macareia radula	1	13	705.873	0.64	2	MR1_2
Macareia radula1	MR1	MR1_2_1	MR1_2	Macareia radula	1	14	70.569	0.64	2	MR1_2
Macareia radula1	MR1	MR1_2_1	MR1_2	Macareia radula	1	15	705.324	0.64	2	MR1_2
Macareia radula1	MR1	MR1_2_1	MR1_2	Macareia radula	1	16	705.141	0.64	2	MR1_2
Macareia radula1	MR1	MR1_2_1	MR1_2	Macareia radula	1	17	704.775	0.64	2	MR1_2
Macareia radula1	MR1	MR1_2_1	MR1_2	Macareia radula	1	18	704.592	0.64	2	MR1_2
Macareia radula1	MR1	MR1_2_1	MR1_2	Macareia radula	1	19	704.226	0.64	2	MR1_2
Macareia radula1	MR1	MR1_2_1	MR1_2	Macareia radula	1	20	704.043	0.64	2	MR1_2
Macareia radula1	MR1	MR1_2_1	MR1_2	Macareia radula	1	21	70.386	0.64	2	MR1_2
Macareia radula1	MR1	MR1_2_1	MR1_2	Macareia radula	1	22	70.386	0.64	2	MR1_2
Macareia radula1	MR1	MR1_2_1	MR1_2	Macareia radula	1	23	703.494	0.64	2	MR1_2
Macareia radula1	MR1	MR1_2_1	MR1_2	Macareia radula	1	24	703.311	0.64	2	MR1_2
Macareia radula1	MR1	MR1_2_1	MR1_2	Macareia radula	1	25	703.128	0.64	2	MR1_2
Macareia radula1	MR1	MR1_2_1	MR1_2	Macareia radula	1	26	702.945	0.64	2	MR1_2
Macareia radula1	MR1	MR1_2_1	MR1_2	Macareia radula	1	27	702.762	0.64	2	MR1_2
Macareia radula1	MR1	MR1_2_1	MR1_2	Macareia radula	1	28	702.579	0.64	2	MR1_2
Macareia radula1	MR1	MR1_2_1	MR1_2	Macareia radula	1	29	702.396	0.64	2	MR1_2
Macareia radula1	MR1	MR1_2_1	MR1_2	Macareia radula	1	30	702.213	0.64	2	MR1_2
Macareia radula1	MR1	MR1_2_1	MR1_2	Macareia radula	1	31	7,020,301	0.64	2	MR1_2
Macareia radula1	MR1	MR1_2_1	MR1_2	Macareia radula	1	32	701.847	0.64	2	MR1_2
Macareia radula1	MR1	MR1_2_1	MR1_2	Macareia radula	1	33	701.664	0.64	2	MR1_2
Macareia radula1	MR1	MR1_2_1	MR1_2	Macareia radula	1	34	701.481	0.64	2	MR1_2
Macareia radula1	MR1	MR1_2_1	MR1_2	Macareia radula	1	35	701.481	0.64	2	MR1_2
Macareia radula1	MR1	MR1_2_1	MR1_2	Macareia radula	1	36	701.298	0.64	2	MR1_2
Macareia radula1	MR1	MR1_2_1	MR1_2	Macareia radula	1	37	701.115	0.64	2	MR1_2
Macareia radula1	MR1	MR1_2_1	MR1_2	Macareia radula	1	38	700.932	0.64	2	MR1_2
Macareia radula1	MR1	MR1_2_1	MR1_2	Macareia radula	1	39	700.749	0.64	2	MR1_2
Macareia radula1	MR1	MR1_2_1	MR1_2	Macareia radula	1	40	700.749	0.64	2	MR1_2
Macareia radula1	MR1	MR1_2_1	MR1_2	Macareia radula	1	41	7,005,661	0.64	2	MR1_2
Macareia radula1	MR1	MR1_2_1	MR1_2	Macareia radula	1	42	700.383	0.64	2	MR1_2
Macareia radula1	MR1	MR1_2_1	MR1_2	Macareia radula	1	43	700.383	0.64	2	MR1_2
Macareia radula1	MR1	MR1_2_1	MR1_2	Macareia radula	1	44	70.02	0.64	2	MR1_2
Macareia radula1	MR1	MR1_2_1	MR1_2	Macareia radula	1	45	700.017	0.64	2	MR1_2
Macareia radula1	MR1	MR1_2_1	MR1_2	Macareia radula	1	46	700.017	0.64	2	MR1_2
Macareia radula1	MR1	MR1_2_1	MR1_2	Macareia radula	1	47	699.834	0.64	2	MR1_2
Macareia radula1	MR1	MR1_2_1	MR1_2	Macareia radula	1	48	699.834	0.64	2	MR1_2
Macareia radula1	MR1	MR1_2_1	MR1_2	Macareia radula	1	49	699.651	0.64	2	MR1_2
Macareia radula1	MR1	MR1_2_1	MR1_2	Macareia radula	1	50	699.468	0.64	2	MR1_2
Macareia radula1	MR1	MR1_2_1	MR1_2	Macareia radula	1	51	699.285	0.64	2	MR1_2
Macareia radula1	MR1	MR1_2_1	MR1_2	Macareia radula	1	52	699.285	0.64	2	MR1_2
Macareia radula1	MR1	MR1_2_1	MR1_2	Macareia radula	1	53	699.102	0.64	2	MR1_2
Macareia radula1	MR1	MR1_2_1	MR1_2	Macareia radula	1	54	699.102	0.64	2	MR1_2
Macareia radula1	MR1	MR1_2_1	MR1_2	Macareia radula	1	55	698.919	0.64	2	MR1_2
Macareia radula1	MR1	MR1_2_1	MR1_2	Macareia radula	1	56	698.736	0.64	2	MR1_2
Macareia radula1	MR1	MR1_2_1	MR1_2	Macareia radula	1	57	698.736	0.64	2	MR1_2
Macareia radula1	MR1	MR1_2_1	MR1_2	Macareia radula	1	58	698.736	0.64	2	MR1_2
Macareia radula1	MR1	MR1_2_1	MR1_2	Macareia radula	1	59	698.553	0.64	2	MR1_2
Macareia radula 3	MR3	MR3_1_1	MR3_1	Macareia radula	1	0	8525-01-01	0.25	1	MR3_1
Macareia radula 3	MR3	MR3_1_1	MR3_1	Macareia radula	1	1	713.559	0.25	1	MR3_1
Macareia radula 3	MR3	MR3_1_1	MR3_1	Macareia radula	1	2	693.978	0.25	1	MR3_1
Macareia radula 3	MR3	MR3_1_1	MR3_1	Macareia radula	1	3	677.508	0.25	1	MR3_1
Macareia radula 3	MR3	MR3_1_1	MR3_1	Macareia radula	1	4	661.953	0.25	1	MR3_1
Macareia radula 3	MR3	MR3_1_1	MR3_1	Macareia radula	1	5	646.764	0.25	1	MR3_1
Macareia radula 3	MR3	MR3_1_1	MR3_1	Macareia radula	1	6	631.575	0.25	1	MR3_1
Macareia radula 3	MR3	MR3_1_1	MR3_1	Macareia radula	1	7	616.752	0.25	1	MR3_1
Macareia radula 3	MR3	MR3_1_1	MR3_1	Macareia radula	1	8	602.295	0.25	1	MR3_1
Macareia radula 3	MR3	MR3_1_1	MR3_1	Macareia radula	1	9	588.021	0.25	1	MR3_1
Macareia radula 3	MR3	MR3_1_1	MR3_1	Macareia radula	1	10	57.393	0.25	1	MR3_1
Macareia radula 3	MR3	MR3_1_1	MR3_1	Macareia radula	1	11	560.022	0.25	1	MR3_1
Macareia radula 3	MR3	MR3_1_1	MR3_1	Macareia radula	1	12	546.297	0.25	1	MR3_1
Macareia radula 3	MR3	MR3_1_1	MR3_1	Macareia radula	1	13	532.938	0.25	1	MR3_1
Macareia radula 3	MR3	MR3_1_1	MR3_1	Macareia radula	1	14	519.579	0.25	1	MR3_1
Macareia radula 3	MR3	MR3_1_1	MR3_1	Macareia radula	1	15	506.769	0.25	1	MR3_1
Macareia radula 3	MR3	MR3_1_1	MR3_1	Macareia radula	1	16	493.959	0.25	1	MR3_1
Macareia radula 3	MR3	MR3_1_1	MR3_1	Macareia radula	1	17	481.332	0.25	1	MR3_1
Macareia radula 3	MR3	MR3_1_1	MR3_1	Macareia radula	1	18	469.254	0.25	1	MR3_1
Macareia radula 3	MR3	MR3_1_1	MR3_1	Macareia radula	1	19	457.176	0.25	1	MR3_1
Macareia radula 3	MR3	MR3_1_1	MR3_1	Macareia radula	1	20	445.281	0.25	1	MR3_1
Macareia radula 3	MR3	MR3_1_1	MR3_1	Macareia radula	1	21	433.935	0.25	1	MR3_1
Macareia radula 3	MR3	MR3_1_1	MR3_1	Macareia radula	1	22	422.589	0.25	1	MR3_1
Macareia radula 3	MR3	MR3_1_1	MR3_1	Macareia radula	1	23	411.426	0.25	1	MR3_1
Macareia radula 3	MR3	MR3_1_1	MR3_1	Macareia radula	1	24	400.629	0.25	1	MR3_1
Macareia radula 3	MR3	MR3_1_1	MR3_1	Macareia radula	1	25	390.198	0.25	1	MR3_1
Macareia radula 3	MR3	MR3_1_1	MR3_1	Macareia radula	1	26	379.767	0.25	1	MR3_1
Macareia radula 3	MR3	MR3_1_1	MR3_1	Macareia radula	1	27	369.702	0.25	1	MR3_1
Macareia radula 3	MR3	MR3_1_1	MR3_1	Macareia radula	1	28	35.982	0.25	1	MR3_1
Macareia radula 3	MR3	MR3_1_1	MR3_1	Macareia radula	1	29	349.938	0.25	1	MR3_1
Macareia radula 3	MR3	MR3_1_1	MR3_1	Macareia radula	1	30	340.605	0.25	1	MR3_1
Macareia radula 3	MR3	MR3_1_1	MR3_1	Macareia radula	1	31	331.455	0.25	1	MR3_1
Macareia radula 3	MR3	MR3_1_1	MR3_1	Macareia radula	1	32	322.488	0.25	1	MR3_1
Macareia radula 3	MR3	MR3_1_1	MR3_1	Macareia radula	1	33	313.521	0.25	1	MR3_1
Macareia radula 3	MR3	MR3_1_1	MR3_1	Macareia radula	1	34	305.103	0.25	1	MR3_1
Macareia radula 3	MR3	MR3_1_1	MR3_1	Macareia radula	1	35	296.868	0.25	1	MR3_1
Macareia radula 3	MR3	MR3_1_1	MR3_1	Macareia radula	1	36	288.816	0.25	1	MR3_1
Macareia radula 3	MR3	MR3_1_1	MR3_1	Macareia radula	1	37	280.947	0.25	1	MR3_1
Macareia radula 3	MR3	MR3_1_1	MR3_1	Macareia radula	1	38	273.078	0.25	1	MR3_1
Macareia radula 3	MR3	MR3_1_1	MR3_1	Macareia radula	1	39	265.575	0.25	1	MR3_1
Macareia radula 3	MR3	MR3_1_1	MR3_1	Macareia radula	1	40	258.438	0.25	1	MR3_1
Macareia radula 3	MR3	MR3_1_1	MR3_1	Macareia radula	1	41	251.484	0.25	1	MR3_1
Macareia radula 3	MR3	MR3_1_1	MR3_1	Macareia radula	1	42	244.713	0.25	1	MR3_1
Macareia radula 3	MR3	MR3_1_1	MR3_1	Macareia radula	1	43	237.942	0.25	1	MR3_1
Macareia radula 3	MR3	MR3_1_1	MR3_1	Macareia radula	1	44	231.354	0.25	1	MR3_1
Macareia radula 3	MR3	MR3_1_1	MR3_1	Macareia radula	1	45	225.132	0.25	1	MR3_1
Macareia radula 3	MR3	MR3_1_1	MR3_1	Macareia radula	1	46	219.093	0.25	1	MR3_1
Macareia radula 3	MR3	MR3_1_1	MR3_1	Macareia radula	1	47	213.054	0.25	1	MR3_1
Macareia radula 3	MR3	MR3_1_1	MR3_1	Macareia radula	1	48	207.564	0.25	1	MR3_1
Macareia radula 3	MR3	MR3_1_1	MR3_1	Macareia radula	1	49	201.891	0.25	1	MR3_1
Macareia radula 3	MR3	MR3_1_1	MR3_1	Macareia radula	1	50	196.584	0.25	1	MR3_1
Macareia radula 3	MR3	MR3_1_1	MR3_1	Macareia radula	1	51	191.277	0.25	1	MR3_1
Macareia radula 3	MR3	MR3_1_1	MR3_1	Macareia radula	1	52	186.153	0.25	1	MR3_1
Macareia radula 3	MR3	MR3_1_1	MR3_1	Macareia radula	1	53	181.212	0.25	1	MR3_1
Macareia radula 3	MR3	MR3_1_1	MR3_1	Macareia radula	1	54	176.454	0.25	1	MR3_1
Macareia radula 3	MR3	MR3_1_1	MR3_1	Macareia radula	1	55	171.879	0.25	1	MR3_1
Macareia radula 3	MR3	MR3_1_1	MR3_1	Macareia radula	1	56	167.304	0.25	1	MR3_1
Macareia radula 3	MR3	MR3_1_1	MR3_1	Macareia radula	1	57	162.729	0.25	1	MR3_1
Macareia radula 3	MR3	MR3_1_1	MR3_1	Macareia radula	1	58	15.852	0.25	1	MR3_1
Macareia radula 3	MR3	MR3_1_1	MR3_1	Macareia radula	1	59	154.494	0.25	1	MR3_1
Macareia radula 3	MR3	MR3_2_1	MR3_2	Macareia radula	1	0	-5.448	0.94	2	MR3_2
Macareia radula 3	MR3	MR3_2_1	MR3_2	Macareia radula	1	1	715.206	0.94	2	MR3_2
Macareia radula 3	MR3	MR3_2_1	MR3_2	Macareia radula	1	2	709.899	0.94	2	MR3_2
Macareia radula 3	MR3	MR3_2_1	MR3_2	Macareia radula	1	3	707.886	0.94	2	MR3_2
Macareia radula 3	MR3	MR3_2_1	MR3_2	Macareia radula	1	4	706.422	0.94	2	MR3_2
Macareia radula 3	MR3	MR3_2_1	MR3_2	Macareia radula	1	5	704.958	0.94	2	MR3_2
Macareia radula 3	MR3	MR3_2_1	MR3_2	Macareia radula	1	6	70.386	0.94	2	MR3_2
Macareia radula 3	MR3	MR3_2_1	MR3_2	Macareia radula	1	7	702.762	0.94	2	MR3_2
Macareia radula 3	MR3	MR3_2_1	MR3_2	Macareia radula	1	8	701.481	0.94	2	MR3_2
Macareia radula 3	MR3	MR3_2_1	MR3_2	Macareia radula	1	9	7,005,661	0.94	2	MR3_2
Macareia radula 3	MR3	MR3_2_1	MR3_2	Macareia radula	1	10	699.468	0.94	2	MR3_2
Macareia radula 3	MR3	MR3_2_1	MR3_2	Macareia radula	1	11	698.553	0.94	2	MR3_2
Macareia radula 3	MR3	MR3_2_1	MR3_2	Macareia radula	1	12	697.638	0.94	2	MR3_2
Macareia radula 3	MR3	MR3_2_1	MR3_2	Macareia radula	1	13	69.654	0.94	2	MR3_2
Macareia radula 3	MR3	MR3_2_1	MR3_2	Macareia radula	1	14	695.625	0.94	2	MR3_2
Macareia radula 3	MR3	MR3_2_1	MR3_2	Macareia radula	1	15	69.471	0.94	2	MR3_2
Macareia radula 3	MR3	MR3_2_1	MR3_2	Macareia radula	1	16	693.795	0.94	2	MR3_2
Macareia radula 3	MR3	MR3_2_1	MR3_2	Macareia radula	1	17	693.063	0.94	2	MR3_2
Macareia radula 3	MR3	MR3_2_1	MR3_2	Macareia radula	1	18	6,919,651	0.94	2	MR3_2
Macareia radula 3	MR3	MR3_2_1	MR3_2	Macareia radula	1	19	691.233	0.94	2	MR3_2
Macareia radula 3	MR3	MR3_2_1	MR3_2	Macareia radula	1	20	690.318	0.94	2	MR3_2
Macareia radula 3	MR3	MR3_2_1	MR3_2	Macareia radula	1	21	689.403	0.94	2	MR3_2
Macareia radula 3	MR3	MR3_2_1	MR3_2	Macareia radula	1	22	688.671	0.94	2	MR3_2
Macareia radula 3	MR3	MR3_2_1	MR3_2	Macareia radula	1	23	687.756	0.94	2	MR3_2
Macareia radula 3	MR3	MR3_2_1	MR3_2	Macareia radula	1	24	687.024	0.94	2	MR3_2
Macareia radula 3	MR3	MR3_2_1	MR3_2	Macareia radula	1	25	686.109	0.94	2	MR3_2
Macareia radula 3	MR3	MR3_2_1	MR3_2	Macareia radula	1	26	685.194	0.94	2	MR3_2
Macareia radula 3	MR3	MR3_2_1	MR3_2	Macareia radula	1	27	684.462	0.94	2	MR3_2
Macareia radula 3	MR3	MR3_2_1	MR3_2	Macareia radula	1	28	68.373	0.94	2	MR3_2
Macareia radula 3	MR3	MR3_2_1	MR3_2	Macareia radula	1	29	682.815	0.94	2	MR3_2
Macareia radula 3	MR3	MR3_2_1	MR3_2	Macareia radula	1	30	682.083	0.94	2	MR3_2
Macareia radula 3	MR3	MR3_2_1	MR3_2	Macareia radula	1	31	681.168	0.94	2	MR3_2
Macareia radula 3	MR3	MR3_2_1	MR3_2	Macareia radula	1	32	680.436	0.94	2	MR3_2
Macareia radula 3	MR3	MR3_2_1	MR3_2	Macareia radula	1	33	6,795,211	0.94	2	MR3_2
Macareia radula 3	MR3	MR3_2_1	MR3_2	Macareia radula	1	34	678.789	0.94	2	MR3_2
Macareia radula 3	MR3	MR3_2_1	MR3_2	Macareia radula	1	35	678.057	0.94	2	MR3_2
Macareia radula 3	MR3	MR3_2_1	MR3_2	Macareia radula	1	36	6,771,421	0.94	2	MR3_2
Macareia radula 3	MR3	MR3_2_1	MR3_2	Macareia radula	1	37	67.641	0.94	2	MR3_2
Macareia radula 3	MR3	MR3_2_1	MR3_2	Macareia radula	1	38	6,756,781	0.94	2	MR3_2
Macareia radula 3	MR3	MR3_2_1	MR3_2	Macareia radula	1	39	674.946	0.94	2	MR3_2
Macareia radula 3	MR3	MR3_2_1	MR3_2	Macareia radula	1	40	674.031	0.94	2	MR3_2
Macareia radula 3	MR3	MR3_2_1	MR3_2	Macareia radula	1	41	6,732,991	0.94	2	MR3_2
Macareia radula 3	MR3	MR3_2_1	MR3_2	Macareia radula	1	42	672.567	0.94	2	MR3_2
Macareia radula 3	MR3	MR3_2_1	MR3_2	Macareia radula	1	43	671.835	0.94	2	MR3_2
Macareia radula 3	MR3	MR3_2_1	MR3_2	Macareia radula	1	44	6,709,201	0.94	2	MR3_2
Macareia radula 3	MR3	MR3_2_1	MR3_2	Macareia radula	1	45	670.188	0.94	2	MR3_2
Macareia radula 3	MR3	MR3_2_1	MR3_2	Macareia radula	1	46	6,694,561	0.94	2	MR3_2
Macareia radula 3	MR3	MR3_2_1	MR3_2	Macareia radula	1	47	668.724	0.94	2	MR3_2
Macareia radula 3	MR3	MR3_2_1	MR3_2	Macareia radula	1	48	667.992	0.94	2	MR3_2
Macareia radula 3	MR3	MR3_2_1	MR3_2	Macareia radula	1	49	6,670,771	0.94	2	MR3_2
Macareia radula 3	MR3	MR3_2_1	MR3_2	Macareia radula	1	50	666.345	0.94	2	MR3_2
Macareia radula 3	MR3	MR3_2_1	MR3_2	Macareia radula	1	51	665.613	0.94	2	MR3_2
Macareia radula 3	MR3	MR3_2_1	MR3_2	Macareia radula	1	52	664.881	0.94	2	MR3_2
Macareia radula 3	MR3	MR3_2_1	MR3_2	Macareia radula	1	53	664.332	0.94	2	MR3_2
Macareia radula 3	MR3	MR3_2_1	MR3_2	Macareia radula	1	54	663.417	0.94	2	MR3_2
Macareia radula 3	MR3	MR3_2_1	MR3_2	Macareia radula	1	55	662.685	0.94	2	MR3_2
Macareia radula 3	MR3	MR3_2_1	MR3_2	Macareia radula	1	56	661.953	0.94	2	MR3_2
Macareia radula 3	MR3	MR3_2_1	MR3_2	Macareia radula	1	57	661.221	0.94	2	MR3_2
Macareia radula 3	MR3	MR3_2_1	MR3_2	Macareia radula	1	58	660.489	0.94	2	MR3_2
Macareia radula 3	MR3	MR3_2_1	MR3_2	Macareia radula	1	59	659.757	0.94	2	MR3_2
Parkia cachimboensis 1	PC1	PC1_2_1	PC1_2	Parkia cachimboensis	1	0	6.081	0.33	2	PC1_2
Parkia cachimboensis 1	PC1	PC1_2_1	PC1_2	Parkia cachimboensis	1	1	711.546	0.33	2	PC1_2
Parkia cachimboensis 1	PC1	PC1_2_1	PC1_2	Parkia cachimboensis	1	2	707.337	0.33	2	PC1_2
Parkia cachimboensis 1	PC1	PC1_2_1	PC1_2	Parkia cachimboensis	1	3	706.056	0.33	2	PC1_2
Parkia cachimboensis 1	PC1	PC1_2_1	PC1_2	Parkia cachimboensis	1	4	704.958	0.33	2	PC1_2
Parkia cachimboensis 1	PC1	PC1_2_1	PC1_2	Parkia cachimboensis	1	5	704.226	0.33	2	PC1_2
Parkia cachimboensis 1	PC1	PC1_2_1	PC1_2	Parkia cachimboensis	1	6	703.311	0.33	2	PC1_2
Parkia cachimboensis 1	PC1	PC1_2_1	PC1_2	Parkia cachimboensis	1	7	702.762	0.33	2	PC1_2
Parkia cachimboensis 1	PC1	PC1_2_1	PC1_2	Parkia cachimboensis	1	8	702.213	0.33	2	PC1_2
Parkia cachimboensis 1	PC1	PC1_2_1	PC1_2	Parkia cachimboensis	1	9	701.664	0.33	2	PC1_2
Parkia cachimboensis 1	PC1	PC1_2_1	PC1_2	Parkia cachimboensis	1	10	700.932	0.33	2	PC1_2
Parkia cachimboensis 1	PC1	PC1_2_1	PC1_2	Parkia cachimboensis	1	11	7,005,661	0.33	2	PC1_2
Parkia cachimboensis 1	PC1	PC1_2_1	PC1_2	Parkia cachimboensis	1	12	70.02	0.33	2	PC1_2
Parkia cachimboensis 1	PC1	PC1_2_1	PC1_2	Parkia cachimboensis	1	13	699.651	0.33	2	PC1_2
Parkia cachimboensis 1	PC1	PC1_2_1	PC1_2	Parkia cachimboensis	1	14	699.468	0.33	2	PC1_2
Parkia cachimboensis 1	PC1	PC1_2_1	PC1_2	Parkia cachimboensis	1	15	699.102	0.33	2	PC1_2
Parkia cachimboensis 1	PC1	PC1_2_1	PC1_2	Parkia cachimboensis	1	16	698.553	0.33	2	PC1_2
Parkia cachimboensis 1	PC1	PC1_2_1	PC1_2	Parkia cachimboensis	1	17	6,981,871	0.33	2	PC1_2
Parkia cachimboensis 1	PC1	PC1_2_1	PC1_2	Parkia cachimboensis	1	18	697.821	0.33	2	PC1_2
Parkia cachimboensis 1	PC1	PC1_2_1	PC1_2	Parkia cachimboensis	1	19	697.638	0.33	2	PC1_2
Parkia cachimboensis 1	PC1	PC1_2_1	PC1_2	Parkia cachimboensis	1	20	697.272	0.33	2	PC1_2
Parkia cachimboensis 1	PC1	PC1_2_1	PC1_2	Parkia cachimboensis	1	21	696.906	0.33	2	PC1_2
Parkia cachimboensis 1	PC1	PC1_2_1	PC1_2	Parkia cachimboensis	1	22	69.654	0.33	2	PC1_2
Parkia cachimboensis 1	PC1	PC1_2_1	PC1_2	Parkia cachimboensis	1	23	696.174	0.33	2	PC1_2
Parkia cachimboensis 1	PC1	PC1_2_1	PC1_2	Parkia cachimboensis	1	24	695.991	0.33	2	PC1_2
Parkia cachimboensis 1	PC1	PC1_2_1	PC1_2	Parkia cachimboensis	1	25	695.625	0.33	2	PC1_2
Parkia cachimboensis 1	PC1	PC1_2_1	PC1_2	Parkia cachimboensis	1	26	695.259	0.33	2	PC1_2
Parkia cachimboensis 1	PC1	PC1_2_1	PC1_2	Parkia cachimboensis	1	27	694.893	0.33	2	PC1_2
Parkia cachimboensis 1	PC1	PC1_2_1	PC1_2	Parkia cachimboensis	1	28	69.471	0.33	2	PC1_2
Parkia cachimboensis 1	PC1	PC1_2_1	PC1_2	Parkia cachimboensis	1	29	6,943,441	0.33	2	PC1_2
Parkia cachimboensis 1	PC1	PC1_2_1	PC1_2	Parkia cachimboensis	1	30	694.161	0.33	2	PC1_2
Parkia cachimboensis 1	PC1	PC1_2_1	PC1_2	Parkia cachimboensis	1	31	693.795	0.33	2	PC1_2
Parkia cachimboensis 1	PC1	PC1_2_1	PC1_2	Parkia cachimboensis	1	32	693.429	0.33	2	PC1_2
Parkia cachimboensis 1	PC1	PC1_2_1	PC1_2	Parkia cachimboensis	1	33	693.246	0.33	2	PC1_2
Parkia cachimboensis 1	PC1	PC1_2_1	PC1_2	Parkia cachimboensis	1	34	693.063	0.33	2	PC1_2
Parkia cachimboensis 1	PC1	PC1_2_1	PC1_2	Parkia cachimboensis	1	35	692.697	0.33	2	PC1_2
Parkia cachimboensis 1	PC1	PC1_2_1	PC1_2	Parkia cachimboensis	1	36	692.331	0.33	2	PC1_2
Parkia cachimboensis 1	PC1	PC1_2_1	PC1_2	Parkia cachimboensis	1	37	692.148	0.33	2	PC1_2
Parkia cachimboensis 1	PC1	PC1_2_1	PC1_2	Parkia cachimboensis	1	38	691.782	0.33	2	PC1_2
Parkia cachimboensis 1	PC1	PC1_2_1	PC1_2	Parkia cachimboensis	1	39	691.599	0.33	2	PC1_2
Parkia cachimboensis 1	PC1	PC1_2_1	PC1_2	Parkia cachimboensis	1	40	691.233	0.33	2	PC1_2
Parkia cachimboensis 1	PC1	PC1_2_1	PC1_2	Parkia cachimboensis	1	41	69.105	0.33	2	PC1_2
Parkia cachimboensis 1	PC1	PC1_2_1	PC1_2	Parkia cachimboensis	1	42	690.867	0.33	2	PC1_2
Parkia cachimboensis 1	PC1	PC1_2_1	PC1_2	Parkia cachimboensis	1	43	690.684	0.33	2	PC1_2
Parkia cachimboensis 1	PC1	PC1_2_1	PC1_2	Parkia cachimboensis	1	44	690.501	0.33	2	PC1_2
Parkia cachimboensis 1	PC1	PC1_2_1	PC1_2	Parkia cachimboensis	1	45	690.135	0.33	2	PC1_2
Parkia cachimboensis 1	PC1	PC1_2_1	PC1_2	Parkia cachimboensis	1	46	689.952	0.33	2	PC1_2
Parkia cachimboensis 1	PC1	PC1_2_1	PC1_2	Parkia cachimboensis	1	47	6,895,861	0.33	2	PC1_2
Parkia cachimboensis 1	PC1	PC1_2_1	PC1_2	Parkia cachimboensis	1	48	6,895,861	0.33	2	PC1_2
Parkia cachimboensis 1	PC1	PC1_2_1	PC1_2	Parkia cachimboensis	1	49	68.922	0.33	2	PC1_2
Parkia cachimboensis 1	PC1	PC1_2_1	PC1_2	Parkia cachimboensis	1	50	689.037	0.33	2	PC1_2
Parkia cachimboensis 1	PC1	PC1_2_1	PC1_2	Parkia cachimboensis	1	51	688.854	0.33	2	PC1_2
Parkia cachimboensis 1	PC1	PC1_2_1	PC1_2	Parkia cachimboensis	1	52	688.671	0.33	2	PC1_2
Parkia cachimboensis 1	PC1	PC1_2_1	PC1_2	Parkia cachimboensis	1	53	688.488	0.33	2	PC1_2
Parkia cachimboensis 1	PC1	PC1_2_1	PC1_2	Parkia cachimboensis	1	54	688.305	0.33	2	PC1_2
Parkia cachimboensis 1	PC1	PC1_2_1	PC1_2	Parkia cachimboensis	1	55	687.939	0.33	2	PC1_2
Parkia cachimboensis 1	PC1	PC1_2_1	PC1_2	Parkia cachimboensis	1	56	687.756	0.33	2	PC1_2
Parkia cachimboensis 1	PC1	PC1_2_1	PC1_2	Parkia cachimboensis	1	57	687.573	0.33	2	PC1_2
Parkia cachimboensis 1	PC1	PC1_2_1	PC1_2	Parkia cachimboensis	1	58	68.739	0.33	2	PC1_2
Parkia cachimboensis 1	PC1	PC1_2_1	PC1_2	Parkia cachimboensis	1	59	687.207	0.33	2	PC1_2
Parkia cachimboensis 2	PC2	PC2_1_1	PC2_1	Parkia cachimboensis	1	0	-4.533	0.59	1	PC2_1
Parkia cachimboensis 2	PC2	PC2_1_1	PC2_1	Parkia cachimboensis	1	1	713.742	0.59	1	PC2_1
Parkia cachimboensis 2	PC2	PC2_1_1	PC2_1	Parkia cachimboensis	1	2	708.801	0.59	1	PC2_1
Parkia cachimboensis 2	PC2	PC2_1_1	PC2_1	Parkia cachimboensis	1	3	707.154	0.59	1	PC2_1
Parkia cachimboensis 2	PC2	PC2_1_1	PC2_1	Parkia cachimboensis	1	4	705.873	0.59	1	PC2_1
Parkia cachimboensis 2	PC2	PC2_1_1	PC2_1	Parkia cachimboensis	1	5	704.592	0.59	1	PC2_1
Parkia cachimboensis 2	PC2	PC2_1_1	PC2_1	Parkia cachimboensis	1	6	703.677	0.59	1	PC2_1
Parkia cachimboensis 2	PC2	PC2_1_1	PC2_1	Parkia cachimboensis	1	7	702.762	0.59	1	PC2_1
Parkia cachimboensis 2	PC2	PC2_1_1	PC2_1	Parkia cachimboensis	1	8	7,020,301	0.59	1	PC2_1
Parkia cachimboensis 2	PC2	PC2_1_1	PC2_1	Parkia cachimboensis	1	9	701.298	0.59	1	PC2_1
Parkia cachimboensis 2	PC2	PC2_1_1	PC2_1	Parkia cachimboensis	1	10	7,005,661	0.59	1	PC2_1
Parkia cachimboensis 2	PC2	PC2_1_1	PC2_1	Parkia cachimboensis	1	11	700.017	0.59	1	PC2_1
Parkia cachimboensis 2	PC2	PC2_1_1	PC2_1	Parkia cachimboensis	1	12	699.468	0.59	1	PC2_1
Parkia cachimboensis 2	PC2	PC2_1_1	PC2_1	Parkia cachimboensis	1	13	698.919	0.59	1	PC2_1
Parkia cachimboensis 2	PC2	PC2_1_1	PC2_1	Parkia cachimboensis	1	14	6,981,871	0.59	1	PC2_1
Parkia cachimboensis 2	PC2	PC2_1_1	PC2_1	Parkia cachimboensis	1	15	697.638	0.59	1	PC2_1
Parkia cachimboensis 2	PC2	PC2_1_1	PC2_1	Parkia cachimboensis	1	16	697.272	0.59	1	PC2_1
Parkia cachimboensis 2	PC2	PC2_1_1	PC2_1	Parkia cachimboensis	1	17	696.723	0.59	1	PC2_1
Parkia cachimboensis 2	PC2	PC2_1_1	PC2_1	Parkia cachimboensis	1	18	696.174	0.59	1	PC2_1
Parkia cachimboensis 2	PC2	PC2_1_1	PC2_1	Parkia cachimboensis	1	19	6,958,081	0.59	1	PC2_1
Parkia cachimboensis 2	PC2	PC2_1_1	PC2_1	Parkia cachimboensis	1	20	695.259	0.59	1	PC2_1
Parkia cachimboensis 2	PC2	PC2_1_1	PC2_1	Parkia cachimboensis	1	21	694.893	0.59	1	PC2_1
Parkia cachimboensis 2	PC2	PC2_1_1	PC2_1	Parkia cachimboensis	1	22	6,943,441	0.59	1	PC2_1
Parkia cachimboensis 2	PC2	PC2_1_1	PC2_1	Parkia cachimboensis	1	23	693.795	0.59	1	PC2_1
Parkia cachimboensis 2	PC2	PC2_1_1	PC2_1	Parkia cachimboensis	1	24	693.429	0.59	1	PC2_1
Parkia cachimboensis 2	PC2	PC2_1_1	PC2_1	Parkia cachimboensis	1	25	693.063	0.59	1	PC2_1
Parkia cachimboensis 2	PC2	PC2_1_1	PC2_1	Parkia cachimboensis	1	26	692.514	0.59	1	PC2_1
Parkia cachimboensis 2	PC2	PC2_1_1	PC2_1	Parkia cachimboensis	1	27	6,919,651	0.59	1	PC2_1
Parkia cachimboensis 2	PC2	PC2_1_1	PC2_1	Parkia cachimboensis	1	28	691.599	0.59	1	PC2_1
Parkia cachimboensis 2	PC2	PC2_1_1	PC2_1	Parkia cachimboensis	1	29	691.233	0.59	1	PC2_1
Parkia cachimboensis 2	PC2	PC2_1_1	PC2_1	Parkia cachimboensis	1	30	690.867	0.59	1	PC2_1
Parkia cachimboensis 2	PC2	PC2_1_1	PC2_1	Parkia cachimboensis	1	31	690.501	0.59	1	PC2_1
Parkia cachimboensis 2	PC2	PC2_1_1	PC2_1	Parkia cachimboensis	1	32	690.135	0.59	1	PC2_1
Parkia cachimboensis 2	PC2	PC2_1_1	PC2_1	Parkia cachimboensis	1	33	689.769	0.59	1	PC2_1
Parkia cachimboensis 2	PC2	PC2_1_1	PC2_1	Parkia cachimboensis	1	34	689.403	0.59	1	PC2_1
Parkia cachimboensis 2	PC2	PC2_1_1	PC2_1	Parkia cachimboensis	1	35	688.854	0.59	1	PC2_1
Parkia cachimboensis 2	PC2	PC2_1_1	PC2_1	Parkia cachimboensis	1	36	688.488	0.59	1	PC2_1
Parkia cachimboensis 2	PC2	PC2_1_1	PC2_1	Parkia cachimboensis	1	37	6,881,221	0.59	1	PC2_1
Parkia cachimboensis 2	PC2	PC2_1_1	PC2_1	Parkia cachimboensis	1	38	687.939	0.59	1	PC2_1
Parkia cachimboensis 2	PC2	PC2_1_1	PC2_1	Parkia cachimboensis	1	39	687.573	0.59	1	PC2_1
Parkia cachimboensis 2	PC2	PC2_1_1	PC2_1	Parkia cachimboensis	1	40	687.024	0.59	1	PC2_1
Parkia cachimboensis 2	PC2	PC2_1_1	PC2_1	Parkia cachimboensis	1	41	686.658	0.59	1	PC2_1
Parkia cachimboensis 2	PC2	PC2_1_1	PC2_1	Parkia cachimboensis	1	42	686.292	0.59	1	PC2_1
Parkia cachimboensis 2	PC2	PC2_1_1	PC2_1	Parkia cachimboensis	1	43	686.109	0.59	1	PC2_1
Parkia cachimboensis 2	PC2	PC2_1_1	PC2_1	Parkia cachimboensis	1	44	6,857,431	0.59	1	PC2_1
Parkia cachimboensis 2	PC2	PC2_1_1	PC2_1	Parkia cachimboensis	1	45	685.377	0.59	1	PC2_1
Parkia cachimboensis 2	PC2	PC2_1_1	PC2_1	Parkia cachimboensis	1	46	685.011	0.59	1	PC2_1
Parkia cachimboensis 2	PC2	PC2_1_1	PC2_1	Parkia cachimboensis	1	47	684.645	0.59	1	PC2_1
Parkia cachimboensis 2	PC2	PC2_1_1	PC2_1	Parkia cachimboensis	1	48	684.462	0.59	1	PC2_1
Parkia cachimboensis 2	PC2	PC2_1_1	PC2_1	Parkia cachimboensis	1	49	684.096	0.59	1	PC2_1
Parkia cachimboensis 2	PC2	PC2_1_1	PC2_1	Parkia cachimboensis	1	50	68.373	0.59	1	PC2_1
Parkia cachimboensis 2	PC2	PC2_1_1	PC2_1	Parkia cachimboensis	1	51	6,833,641	0.59	1	PC2_1
Parkia cachimboensis 2	PC2	PC2_1_1	PC2_1	Parkia cachimboensis	1	52	683.181	0.59	1	PC2_1
Parkia cachimboensis 2	PC2	PC2_1_1	PC2_1	Parkia cachimboensis	1	53	682.815	0.59	1	PC2_1
Parkia cachimboensis 2	PC2	PC2_1_1	PC2_1	Parkia cachimboensis	1	54	682.449	0.59	1	PC2_1
Parkia cachimboensis 2	PC2	PC2_1_1	PC2_1	Parkia cachimboensis	1	55	682.083	0.59	1	PC2_1
Parkia cachimboensis 2	PC2	PC2_1_1	PC2_1	Parkia cachimboensis	1	56	6,819,001	0.59	1	PC2_1
Parkia cachimboensis 2	PC2	PC2_1_1	PC2_1	Parkia cachimboensis	1	57	681.534	0.59	1	PC2_1
Parkia cachimboensis 2	PC2	PC2_1_1	PC2_1	Parkia cachimboensis	1	58	681.351	0.59	1	PC2_1
Parkia cachimboensis 2	PC2	PC2_1_1	PC2_1	Parkia cachimboensis	1	59	680.985	0.59	1	PC2_1
Parkia cachimboensis 3	PC3	PC3_2_1	PC3_2	Parkia cachimboensis	1	0	-4.167	0.87	2	PC3_2
Parkia cachimboensis 3	PC3	PC3_2_1	PC3_2	Parkia cachimboensis	1	1	712.827	0.87	2	PC3_2
Parkia cachimboensis 3	PC3	PC3_2_1	PC3_2	Parkia cachimboensis	1	2	708.435	0.87	2	PC3_2
Parkia cachimboensis 3	PC3	PC3_2_1	PC3_2	Parkia cachimboensis	1	3	706.422	0.87	2	PC3_2
Parkia cachimboensis 3	PC3	PC3_2_1	PC3_2	Parkia cachimboensis	1	4	704.775	0.87	2	PC3_2
Parkia cachimboensis 3	PC3	PC3_2_1	PC3_2	Parkia cachimboensis	1	5	703.311	0.87	2	PC3_2
Parkia cachimboensis 3	PC3	PC3_2_1	PC3_2	Parkia cachimboensis	1	6	702.213	0.87	2	PC3_2
Parkia cachimboensis 3	PC3	PC3_2_1	PC3_2	Parkia cachimboensis	1	7	700.932	0.87	2	PC3_2
Parkia cachimboensis 3	PC3	PC3_2_1	PC3_2	Parkia cachimboensis	1	8	700.017	0.87	2	PC3_2
Parkia cachimboensis 3	PC3	PC3_2_1	PC3_2	Parkia cachimboensis	1	9	699.102	0.87	2	PC3_2
Parkia cachimboensis 3	PC3	PC3_2_1	PC3_2	Parkia cachimboensis	1	10	6,981,871	0.87	2	PC3_2
Parkia cachimboensis 3	PC3	PC3_2_1	PC3_2	Parkia cachimboensis	1	11	697.272	0.87	2	PC3_2
Parkia cachimboensis 3	PC3	PC3_2_1	PC3_2	Parkia cachimboensis	1	12	69.654	0.87	2	PC3_2
Parkia cachimboensis 3	PC3	PC3_2_1	PC3_2	Parkia cachimboensis	1	13	6,958,081	0.87	2	PC3_2
Parkia cachimboensis 3	PC3	PC3_2_1	PC3_2	Parkia cachimboensis	1	14	694.893	0.87	2	PC3_2
Parkia cachimboensis 3	PC3	PC3_2_1	PC3_2	Parkia cachimboensis	1	15	6,943,441	0.87	2	PC3_2
Parkia cachimboensis 3	PC3	PC3_2_1	PC3_2	Parkia cachimboensis	1	16	693.612	0.87	2	PC3_2
Parkia cachimboensis 3	PC3	PC3_2_1	PC3_2	Parkia cachimboensis	1	17	693.063	0.87	2	PC3_2
Parkia cachimboensis 3	PC3	PC3_2_1	PC3_2	Parkia cachimboensis	1	18	692.331	0.87	2	PC3_2
Parkia cachimboensis 3	PC3	PC3_2_1	PC3_2	Parkia cachimboensis	1	19	691.416	0.87	2	PC3_2
Parkia cachimboensis 3	PC3	PC3_2_1	PC3_2	Parkia cachimboensis	1	20	690.684	0.87	2	PC3_2
Parkia cachimboensis 3	PC3	PC3_2_1	PC3_2	Parkia cachimboensis	1	21	690.135	0.87	2	PC3_2
Parkia cachimboensis 3	PC3	PC3_2_1	PC3_2	Parkia cachimboensis	1	22	6,895,861	0.87	2	PC3_2
Parkia cachimboensis 3	PC3	PC3_2_1	PC3_2	Parkia cachimboensis	1	23	689.037	0.87	2	PC3_2
Parkia cachimboensis 3	PC3	PC3_2_1	PC3_2	Parkia cachimboensis	1	24	688.488	0.87	2	PC3_2
Parkia cachimboensis 3	PC3	PC3_2_1	PC3_2	Parkia cachimboensis	1	25	687.939	0.87	2	PC3_2
Parkia cachimboensis 3	PC3	PC3_2_1	PC3_2	Parkia cachimboensis	1	26	68.739	0.87	2	PC3_2
Parkia cachimboensis 3	PC3	PC3_2_1	PC3_2	Parkia cachimboensis	1	27	686.841	0.87	2	PC3_2
Parkia cachimboensis 3	PC3	PC3_2_1	PC3_2	Parkia cachimboensis	1	28	686.292	0.87	2	PC3_2
Parkia cachimboensis 3	PC3	PC3_2_1	PC3_2	Parkia cachimboensis	1	29	6,857,431	0.87	2	PC3_2
Parkia cachimboensis 3	PC3	PC3_2_1	PC3_2	Parkia cachimboensis	1	30	685.194	0.87	2	PC3_2
Parkia cachimboensis 3	PC3	PC3_2_1	PC3_2	Parkia cachimboensis	1	31	684.645	0.87	2	PC3_2
Parkia cachimboensis 3	PC3	PC3_2_1	PC3_2	Parkia cachimboensis	1	32	684.096	0.87	2	PC3_2
Parkia cachimboensis 3	PC3	PC3_2_1	PC3_2	Parkia cachimboensis	1	33	683.547	0.87	2	PC3_2
Parkia cachimboensis 3	PC3	PC3_2_1	PC3_2	Parkia cachimboensis	1	34	682.998	0.87	2	PC3_2
Parkia cachimboensis 3	PC3	PC3_2_1	PC3_2	Parkia cachimboensis	1	35	682.632	0.87	2	PC3_2
Parkia cachimboensis 3	PC3	PC3_2_1	PC3_2	Parkia cachimboensis	1	36	682.083	0.87	2	PC3_2
Parkia cachimboensis 3	PC3	PC3_2_1	PC3_2	Parkia cachimboensis	1	37	681.534	0.87	2	PC3_2
Parkia cachimboensis 3	PC3	PC3_2_1	PC3_2	Parkia cachimboensis	1	38	681.168	0.87	2	PC3_2
Parkia cachimboensis 3	PC3	PC3_2_1	PC3_2	Parkia cachimboensis	1	39	680.619	0.87	2	PC3_2
Parkia cachimboensis 3	PC3	PC3_2_1	PC3_2	Parkia cachimboensis	1	40	68.007	0.87	2	PC3_2
Parkia cachimboensis 3	PC3	PC3_2_1	PC3_2	Parkia cachimboensis	1	41	679.704	0.87	2	PC3_2
Parkia cachimboensis 3	PC3	PC3_2_1	PC3_2	Parkia cachimboensis	1	42	679.155	0.87	2	PC3_2
Parkia cachimboensis 3	PC3	PC3_2_1	PC3_2	Parkia cachimboensis	1	43	678.606	0.87	2	PC3_2
Parkia cachimboensis 3	PC3	PC3_2_1	PC3_2	Parkia cachimboensis	1	44	67.824	0.87	2	PC3_2
Parkia cachimboensis 3	PC3	PC3_2_1	PC3_2	Parkia cachimboensis	1	45	677.691	0.87	2	PC3_2
Parkia cachimboensis 3	PC3	PC3_2_1	PC3_2	Parkia cachimboensis	1	46	6,771,421	0.87	2	PC3_2
Parkia cachimboensis 3	PC3	PC3_2_1	PC3_2	Parkia cachimboensis	1	47	676.776	0.87	2	PC3_2
Parkia cachimboensis 3	PC3	PC3_2_1	PC3_2	Parkia cachimboensis	1	48	676.227	0.87	2	PC3_2
Parkia cachimboensis 3	PC3	PC3_2_1	PC3_2	Parkia cachimboensis	1	49	6,756,781	0.87	2	PC3_2
Parkia cachimboensis 3	PC3	PC3_2_1	PC3_2	Parkia cachimboensis	1	50	675.312	0.87	2	PC3_2
Parkia cachimboensis 3	PC3	PC3_2_1	PC3_2	Parkia cachimboensis	1	51	674.946	0.87	2	PC3_2
Parkia cachimboensis 3	PC3	PC3_2_1	PC3_2	Parkia cachimboensis	1	52	674.397	0.87	2	PC3_2
Parkia cachimboensis 3	PC3	PC3_2_1	PC3_2	Parkia cachimboensis	1	53	674.031	0.87	2	PC3_2
Parkia cachimboensis 3	PC3	PC3_2_1	PC3_2	Parkia cachimboensis	1	54	673.665	0.87	2	PC3_2
Parkia cachimboensis 3	PC3	PC3_2_1	PC3_2	Parkia cachimboensis	1	55	673.116	0.87	2	PC3_2
Parkia cachimboensis 3	PC3	PC3_2_1	PC3_2	Parkia cachimboensis	1	56	67.275	0.87	2	PC3_2
Parkia cachimboensis 3	PC3	PC3_2_1	PC3_2	Parkia cachimboensis	1	57	672.384	0.87	2	PC3_2
Parkia cachimboensis 3	PC3	PC3_2_1	PC3_2	Parkia cachimboensis	1	58	672.018	0.87	2	PC3_2
Parkia cachimboensis 3	PC3	PC3_2_1	PC3_2	Parkia cachimboensis	1	59	671.469	0.87	2	PC3_2
Maprounea guianensis 1	MG1	MG1_1_1	MG1_1	Maprounea guianensis	1	0	6.264	0.88	1	MG1_1
Maprounea guianensis 1	MG1	MG1_1_1	MG1_1	Maprounea guianensis	1	1	7,144,741	0.88	1	MG1_1
Maprounea guianensis 1	MG1	MG1_1_1	MG1_1	Maprounea guianensis	1	2	709.716	0.88	1	MG1_1
Maprounea guianensis 1	MG1	MG1_1_1	MG1_1	Maprounea guianensis	1	3	706.971	0.88	1	MG1_1
Maprounea guianensis 1	MG1	MG1_1_1	MG1_1	Maprounea guianensis	1	4	704.958	0.88	1	MG1_1
Maprounea guianensis 1	MG1	MG1_1_1	MG1_1	Maprounea guianensis	1	5	703.311	0.88	1	MG1_1
Maprounea guianensis 1	MG1	MG1_1_1	MG1_1	Maprounea guianensis	1	6	701.664	0.88	1	MG1_1
Maprounea guianensis 1	MG1	MG1_1_1	MG1_1	Maprounea guianensis	1	7	700.383	0.88	1	MG1_1
Maprounea guianensis 1	MG1	MG1_1_1	MG1_1	Maprounea guianensis	1	8	699.102	0.88	1	MG1_1
Maprounea guianensis 1	MG1	MG1_1_1	MG1_1	Maprounea guianensis	1	9	697.821	0.88	1	MG1_1
Maprounea guianensis 1	MG1	MG1_1_1	MG1_1	Maprounea guianensis	1	10	696.723	0.88	1	MG1_1
Maprounea guianensis 1	MG1	MG1_1_1	MG1_1	Maprounea guianensis	1	11	695.625	0.88	1	MG1_1
Maprounea guianensis 1	MG1	MG1_1_1	MG1_1	Maprounea guianensis	1	12	69.471	0.88	1	MG1_1
Maprounea guianensis 1	MG1	MG1_1_1	MG1_1	Maprounea guianensis	1	13	693.795	0.88	1	MG1_1
Maprounea guianensis 1	MG1	MG1_1_1	MG1_1	Maprounea guianensis	1	14	69.288	0.88	1	MG1_1
Maprounea guianensis 1	MG1	MG1_1_1	MG1_1	Maprounea guianensis	1	15	6,919,651	0.88	1	MG1_1
Maprounea guianensis 1	MG1	MG1_1_1	MG1_1	Maprounea guianensis	1	16	69.105	0.88	1	MG1_1
Maprounea guianensis 1	MG1	MG1_1_1	MG1_1	Maprounea guianensis	1	17	690.318	0.88	1	MG1_1
Maprounea guianensis 1	MG1	MG1_1_1	MG1_1	Maprounea guianensis	1	18	6,895,861	0.88	1	MG1_1
Maprounea guianensis 1	MG1	MG1_1_1	MG1_1	Maprounea guianensis	1	19	688.671	0.88	1	MG1_1
Maprounea guianensis 1	MG1	MG1_1_1	MG1_1	Maprounea guianensis	1	20	687.939	0.88	1	MG1_1
Maprounea guianensis 1	MG1	MG1_1_1	MG1_1	Maprounea guianensis	1	21	687.207	0.88	1	MG1_1
Maprounea guianensis 1	MG1	MG1_1_1	MG1_1	Maprounea guianensis	1	22	686.658	0.88	1	MG1_1
Maprounea guianensis 1	MG1	MG1_1_1	MG1_1	Maprounea guianensis	1	23	686.109	0.88	1	MG1_1
Maprounea guianensis 1	MG1	MG1_1_1	MG1_1	Maprounea guianensis	1	24	685.194	0.88	1	MG1_1
Maprounea guianensis 1	MG1	MG1_1_1	MG1_1	Maprounea guianensis	1	25	684.645	0.88	1	MG1_1
Maprounea guianensis 1	MG1	MG1_1_1	MG1_1	Maprounea guianensis	1	26	683.913	0.88	1	MG1_1
Maprounea guianensis 1	MG1	MG1_1_1	MG1_1	Maprounea guianensis	1	27	6,833,641	0.88	1	MG1_1
Maprounea guianensis 1	MG1	MG1_1_1	MG1_1	Maprounea guianensis	1	28	682.815	0.88	1	MG1_1
Maprounea guianensis 1	MG1	MG1_1_1	MG1_1	Maprounea guianensis	1	29	682.083	0.88	1	MG1_1
Maprounea guianensis 1	MG1	MG1_1_1	MG1_1	Maprounea guianensis	1	30	681.717	0.88	1	MG1_1
Maprounea guianensis 1	MG1	MG1_1_1	MG1_1	Maprounea guianensis	1	31	680.985	0.88	1	MG1_1
Maprounea guianensis 1	MG1	MG1_1_1	MG1_1	Maprounea guianensis	1	32	680.436	0.88	1	MG1_1
Maprounea guianensis 1	MG1	MG1_1_1	MG1_1	Maprounea guianensis	1	33	679.887	0.88	1	MG1_1
Maprounea guianensis 1	MG1	MG1_1_1	MG1_1	Maprounea guianensis	1	34	6,795,211	0.88	1	MG1_1
Maprounea guianensis 1	MG1	MG1_1_1	MG1_1	Maprounea guianensis	1	35	678.789	0.88	1	MG1_1
Maprounea guianensis 1	MG1	MG1_1_1	MG1_1	Maprounea guianensis	1	36	67.824	0.88	1	MG1_1
Maprounea guianensis 1	MG1	MG1_1_1	MG1_1	Maprounea guianensis	1	37	677.874	0.88	1	MG1_1
Maprounea guianensis 1	MG1	MG1_1_1	MG1_1	Maprounea guianensis	1	38	677.325	0.88	1	MG1_1
Maprounea guianensis 1	MG1	MG1_1_1	MG1_1	Maprounea guianensis	1	39	676.776	0.88	1	MG1_1
Maprounea guianensis 1	MG1	MG1_1_1	MG1_1	Maprounea guianensis	1	40	676.227	0.88	1	MG1_1
Maprounea guianensis 1	MG1	MG1_1_1	MG1_1	Maprounea guianensis	1	41	6,756,781	0.88	1	MG1_1
Maprounea guianensis 1	MG1	MG1_1_1	MG1_1	Maprounea guianensis	1	42	675.312	0.88	1	MG1_1
Maprounea guianensis 1	MG1	MG1_1_1	MG1_1	Maprounea guianensis	1	43	674.763	0.88	1	MG1_1
Maprounea guianensis 1	MG1	MG1_1_1	MG1_1	Maprounea guianensis	1	44	674.397	0.88	1	MG1_1
Maprounea guianensis 1	MG1	MG1_1_1	MG1_1	Maprounea guianensis	1	45	673.848	0.88	1	MG1_1
Maprounea guianensis 1	MG1	MG1_1_1	MG1_1	Maprounea guianensis	1	46	6,732,991	0.88	1	MG1_1
Maprounea guianensis 1	MG1	MG1_1_1	MG1_1	Maprounea guianensis	1	47	672.933	0.88	1	MG1_1
Maprounea guianensis 1	MG1	MG1_1_1	MG1_1	Maprounea guianensis	1	48	672.567	0.88	1	MG1_1
Maprounea guianensis 1	MG1	MG1_1_1	MG1_1	Maprounea guianensis	1	49	672.018	0.88	1	MG1_1
Maprounea guianensis 1	MG1	MG1_1_1	MG1_1	Maprounea guianensis	1	50	671.652	0.88	1	MG1_1
Maprounea guianensis 1	MG1	MG1_1_1	MG1_1	Maprounea guianensis	1	51	671.286	0.88	1	MG1_1
Maprounea guianensis 1	MG1	MG1_1_1	MG1_1	Maprounea guianensis	1	52	670.737	0.88	1	MG1_1
Maprounea guianensis 1	MG1	MG1_1_1	MG1_1	Maprounea guianensis	1	53	670.371	0.88	1	MG1_1
Maprounea guianensis 1	MG1	MG1_1_1	MG1_1	Maprounea guianensis	1	54	670.005	0.88	1	MG1_1
Maprounea guianensis 1	MG1	MG1_1_1	MG1_1	Maprounea guianensis	1	55	6,694,561	0.88	1	MG1_1
Maprounea guianensis 1	MG1	MG1_1_1	MG1_1	Maprounea guianensis	1	56	66.909	0.88	1	MG1_1
Maprounea guianensis 1	MG1	MG1_1_1	MG1_1	Maprounea guianensis	1	57	668.907	0.88	1	MG1_1
Maprounea guianensis 1	MG1	MG1_1_1	MG1_1	Maprounea guianensis	1	58	668.358	0.88	1	MG1_1
Maprounea guianensis 1	MG1	MG1_1_1	MG1_1	Maprounea guianensis	1	59	667.992	0.88	1	MG1_1
Maprounea guianensis 1	MG1	MG1_2_1	MG1_2	Maprounea guianensis	1	0	4.434	0.55	2	MG1_2
Maprounea guianensis 1	MG1	MG1_2_1	MG1_2	Maprounea guianensis	1	1	714.291	0.55	2	MG1_2
Maprounea guianensis 1	MG1	MG1_2_1	MG1_2	Maprounea guianensis	1	2	709.716	0.55	2	MG1_2
Maprounea guianensis 1	MG1	MG1_2_1	MG1_2	Maprounea guianensis	1	3	707.154	0.55	2	MG1_2
Maprounea guianensis 1	MG1	MG1_2_1	MG1_2	Maprounea guianensis	1	4	705.141	0.55	2	MG1_2
Maprounea guianensis 1	MG1	MG1_2_1	MG1_2	Maprounea guianensis	1	5	703.128	0.55	2	MG1_2
Maprounea guianensis 1	MG1	MG1_2_1	MG1_2	Maprounea guianensis	1	6	701.664	0.55	2	MG1_2
Maprounea guianensis 1	MG1	MG1_2_1	MG1_2	Maprounea guianensis	1	7	70.02	0.55	2	MG1_2
Maprounea guianensis 1	MG1	MG1_2_1	MG1_2	Maprounea guianensis	1	8	698.736	0.55	2	MG1_2
Maprounea guianensis 1	MG1	MG1_2_1	MG1_2	Maprounea guianensis	1	9	697.272	0.55	2	MG1_2
Maprounea guianensis 1	MG1	MG1_2_1	MG1_2	Maprounea guianensis	1	10	696.174	0.55	2	MG1_2
Maprounea guianensis 1	MG1	MG1_2_1	MG1_2	Maprounea guianensis	1	11	694.893	0.55	2	MG1_2
Maprounea guianensis 1	MG1	MG1_2_1	MG1_2	Maprounea guianensis	1	12	693.612	0.55	2	MG1_2
Maprounea guianensis 1	MG1	MG1_2_1	MG1_2	Maprounea guianensis	1	13	692.514	0.55	2	MG1_2
Maprounea guianensis 1	MG1	MG1_2_1	MG1_2	Maprounea guianensis	1	14	691.599	0.55	2	MG1_2
Maprounea guianensis 1	MG1	MG1_2_1	MG1_2	Maprounea guianensis	1	15	690.501	0.55	2	MG1_2
Maprounea guianensis 1	MG1	MG1_2_1	MG1_2	Maprounea guianensis	1	16	689.403	0.55	2	MG1_2
Maprounea guianensis 1	MG1	MG1_2_1	MG1_2	Maprounea guianensis	1	17	688.488	0.55	2	MG1_2
Maprounea guianensis 1	MG1	MG1_2_1	MG1_2	Maprounea guianensis	1	18	687.573	0.55	2	MG1_2
Maprounea guianensis 1	MG1	MG1_2_1	MG1_2	Maprounea guianensis	1	19	686.475	0.55	2	MG1_2
Maprounea guianensis 1	MG1	MG1_2_1	MG1_2	Maprounea guianensis	1	20	68.556	0.55	2	MG1_2
Maprounea guianensis 1	MG1	MG1_2_1	MG1_2	Maprounea guianensis	1	21	684.645	0.55	2	MG1_2
Maprounea guianensis 1	MG1	MG1_2_1	MG1_2	Maprounea guianensis	1	22	68.373	0.55	2	MG1_2
Maprounea guianensis 1	MG1	MG1_2_1	MG1_2	Maprounea guianensis	1	23	682.815	0.55	2	MG1_2
Maprounea guianensis 1	MG1	MG1_2_1	MG1_2	Maprounea guianensis	1	24	682.083	0.55	2	MG1_2
Maprounea guianensis 1	MG1	MG1_2_1	MG1_2	Maprounea guianensis	1	25	681.168	0.55	2	MG1_2
Maprounea guianensis 1	MG1	MG1_2_1	MG1_2	Maprounea guianensis	1	26	680.436	0.55	2	MG1_2
Maprounea guianensis 1	MG1	MG1_2_1	MG1_2	Maprounea guianensis	1	27	6,795,211	0.55	2	MG1_2
Maprounea guianensis 1	MG1	MG1_2_1	MG1_2	Maprounea guianensis	1	28	678.789	0.55	2	MG1_2
Maprounea guianensis 1	MG1	MG1_2_1	MG1_2	Maprounea guianensis	1	29	678.057	0.55	2	MG1_2
Maprounea guianensis 1	MG1	MG1_2_1	MG1_2	Maprounea guianensis	1	30	677.325	0.55	2	MG1_2
Maprounea guianensis 1	MG1	MG1_2_1	MG1_2	Maprounea guianensis	1	31	676.593	0.55	2	MG1_2
Maprounea guianensis 1	MG1	MG1_2_1	MG1_2	Maprounea guianensis	1	32	675.861	0.55	2	MG1_2
Maprounea guianensis 1	MG1	MG1_2_1	MG1_2	Maprounea guianensis	1	33	674.946	0.55	2	MG1_2
Maprounea guianensis 1	MG1	MG1_2_1	MG1_2	Maprounea guianensis	1	34	674.397	0.55	2	MG1_2
Maprounea guianensis 1	MG1	MG1_2_1	MG1_2	Maprounea guianensis	1	35	673.665	0.55	2	MG1_2
Maprounea guianensis 1	MG1	MG1_2_1	MG1_2	Maprounea guianensis	1	36	672.933	0.55	2	MG1_2
Maprounea guianensis 1	MG1	MG1_2_1	MG1_2	Maprounea guianensis	1	37	672.201	0.55	2	MG1_2
Maprounea guianensis 1	MG1	MG1_2_1	MG1_2	Maprounea guianensis	1	38	671.469	0.55	2	MG1_2
Maprounea guianensis 1	MG1	MG1_2_1	MG1_2	Maprounea guianensis	1	39	670.737	0.55	2	MG1_2
Maprounea guianensis 1	MG1	MG1_2_1	MG1_2	Maprounea guianensis	1	40	670.188	0.55	2	MG1_2
Maprounea guianensis 1	MG1	MG1_2_1	MG1_2	Maprounea guianensis	1	41	6,694,561	0.55	2	MG1_2
Maprounea guianensis 1	MG1	MG1_2_1	MG1_2	Maprounea guianensis	1	42	66.909	0.55	2	MG1_2
Maprounea guianensis 1	MG1	MG1_2_1	MG1_2	Maprounea guianensis	1	43	668.541	0.55	2	MG1_2
Maprounea guianensis 1	MG1	MG1_2_1	MG1_2	Maprounea guianensis	1	44	667.992	0.55	2	MG1_2
Maprounea guianensis 1	MG1	MG1_2_1	MG1_2	Maprounea guianensis	1	45	667.443	0.55	2	MG1_2
Maprounea guianensis 1	MG1	MG1_2_1	MG1_2	Maprounea guianensis	1	46	666.711	0.55	2	MG1_2
Maprounea guianensis 1	MG1	MG1_2_1	MG1_2	Maprounea guianensis	1	47	666.162	0.55	2	MG1_2
Maprounea guianensis 1	MG1	MG1_2_1	MG1_2	Maprounea guianensis	1	48	665.613	0.55	2	MG1_2
Maprounea guianensis 1	MG1	MG1_2_1	MG1_2	Maprounea guianensis	1	49	664.881	0.55	2	MG1_2
Maprounea guianensis 1	MG1	MG1_2_1	MG1_2	Maprounea guianensis	1	50	664.332	0.55	2	MG1_2
Maprounea guianensis 1	MG1	MG1_2_1	MG1_2	Maprounea guianensis	1	51	663.783	0.55	2	MG1_2
Maprounea guianensis 1	MG1	MG1_2_1	MG1_2	Maprounea guianensis	1	52	663.051	0.55	2	MG1_2
Maprounea guianensis 1	MG1	MG1_2_1	MG1_2	Maprounea guianensis	1	53	662.502	0.55	2	MG1_2
Maprounea guianensis 1	MG1	MG1_2_1	MG1_2	Maprounea guianensis	1	54	661.953	0.55	2	MG1_2
Maprounea guianensis 1	MG1	MG1_2_1	MG1_2	Maprounea guianensis	1	55	661.404	0.55	2	MG1_2
Maprounea guianensis 1	MG1	MG1_2_1	MG1_2	Maprounea guianensis	1	56	660.672	0.55	2	MG1_2
Maprounea guianensis 1	MG1	MG1_2_1	MG1_2	Maprounea guianensis	1	57	660.123	0.55	2	MG1_2
Maprounea guianensis 1	MG1	MG1_2_1	MG1_2	Maprounea guianensis	1	58	659.757	0.55	2	MG1_2
Maprounea guianensis 1	MG1	MG1_2_1	MG1_2	Maprounea guianensis	1	59	659.025	0.55	2	MG1_2
Maprounea guianensis 2	MG2	MG2_1_1	MG2_1	Maprounea guianensis	1	0	4.617	0.42	1	MG2_1
Maprounea guianensis 2	MG2	MG2_1_1	MG2_1	Maprounea guianensis	1	1	711.363	0.42	1	MG2_1
Maprounea guianensis 2	MG2	MG2_1_1	MG2_1	Maprounea guianensis	1	2	70.386	0.42	1	MG2_1
Maprounea guianensis 2	MG2	MG2_1_1	MG2_1	Maprounea guianensis	1	3	699.834	0.42	1	MG2_1
Maprounea guianensis 2	MG2	MG2_1_1	MG2_1	Maprounea guianensis	1	4	69.654	0.42	1	MG2_1
Maprounea guianensis 2	MG2	MG2_1_1	MG2_1	Maprounea guianensis	1	5	693.795	0.42	1	MG2_1
Maprounea guianensis 2	MG2	MG2_1_1	MG2_1	Maprounea guianensis	1	6	691.416	0.42	1	MG2_1
Maprounea guianensis 2	MG2	MG2_1_1	MG2_1	Maprounea guianensis	1	7	689.403	0.42	1	MG2_1
Maprounea guianensis 2	MG2	MG2_1_1	MG2_1	Maprounea guianensis	1	8	68.739	0.42	1	MG2_1
Maprounea guianensis 2	MG2	MG2_1_1	MG2_1	Maprounea guianensis	1	9	685.377	0.42	1	MG2_1
Maprounea guianensis 2	MG2	MG2_1_1	MG2_1	Maprounea guianensis	1	10	683.547	0.42	1	MG2_1
Maprounea guianensis 2	MG2	MG2_1_1	MG2_1	Maprounea guianensis	1	11	6,819,001	0.42	1	MG2_1
Maprounea guianensis 2	MG2	MG2_1_1	MG2_1	Maprounea guianensis	1	12	68.007	0.42	1	MG2_1
Maprounea guianensis 2	MG2	MG2_1_1	MG2_1	Maprounea guianensis	1	13	678.606	0.42	1	MG2_1
Maprounea guianensis 2	MG2	MG2_1_1	MG2_1	Maprounea guianensis	1	14	676.959	0.42	1	MG2_1
Maprounea guianensis 2	MG2	MG2_1_1	MG2_1	Maprounea guianensis	1	15	675.495	0.42	1	MG2_1
Maprounea guianensis 2	MG2	MG2_1_1	MG2_1	Maprounea guianensis	1	16	674.031	0.42	1	MG2_1
Maprounea guianensis 2	MG2	MG2_1_1	MG2_1	Maprounea guianensis	1	17	672.567	0.42	1	MG2_1
Maprounea guianensis 2	MG2	MG2_1_1	MG2_1	Maprounea guianensis	1	18	671.286	0.42	1	MG2_1
Maprounea guianensis 2	MG2	MG2_1_1	MG2_1	Maprounea guianensis	1	19	670.005	0.42	1	MG2_1
Maprounea guianensis 2	MG2	MG2_1_1	MG2_1	Maprounea guianensis	1	20	668.724	0.42	1	MG2_1
Maprounea guianensis 2	MG2	MG2_1_1	MG2_1	Maprounea guianensis	1	21	667.626	0.42	1	MG2_1
Maprounea guianensis 2	MG2	MG2_1_1	MG2_1	Maprounea guianensis	1	22	666.345	0.42	1	MG2_1
Maprounea guianensis 2	MG2	MG2_1_1	MG2_1	Maprounea guianensis	1	23	665.247	0.42	1	MG2_1
Maprounea guianensis 2	MG2	MG2_1_1	MG2_1	Maprounea guianensis	1	24	664.149	0.42	1	MG2_1
Maprounea guianensis 2	MG2	MG2_1_1	MG2_1	Maprounea guianensis	1	25	662.868	0.42	1	MG2_1
Maprounea guianensis 2	MG2	MG2_1_1	MG2_1	Maprounea guianensis	1	26	661.953	0.42	1	MG2_1
Maprounea guianensis 2	MG2	MG2_1_1	MG2_1	Maprounea guianensis	1	27	6,608,551	0.42	1	MG2_1
Maprounea guianensis 2	MG2	MG2_1_1	MG2_1	Maprounea guianensis	1	28	659.757	0.42	1	MG2_1
Maprounea guianensis 2	MG2	MG2_1_1	MG2_1	Maprounea guianensis	1	29	658.842	0.42	1	MG2_1
Maprounea guianensis 2	MG2	MG2_1_1	MG2_1	Maprounea guianensis	1	30	657.744	0.42	1	MG2_1
Maprounea guianensis 2	MG2	MG2_1_1	MG2_1	Maprounea guianensis	1	31	656.829	0.42	1	MG2_1
Maprounea guianensis 2	MG2	MG2_1_1	MG2_1	Maprounea guianensis	1	32	655.548	0.42	1	MG2_1
Maprounea guianensis 2	MG2	MG2_1_1	MG2_1	Maprounea guianensis	1	33	6,546,331	0.42	1	MG2_1
Maprounea guianensis 2	MG2	MG2_1_1	MG2_1	Maprounea guianensis	1	34	653.718	0.42	1	MG2_1
Maprounea guianensis 2	MG2	MG2_1_1	MG2_1	Maprounea guianensis	1	35	65.262	0.42	1	MG2_1
Maprounea guianensis 2	MG2	MG2_1_1	MG2_1	Maprounea guianensis	1	36	651.705	0.42	1	MG2_1
Maprounea guianensis 2	MG2	MG2_1_1	MG2_1	Maprounea guianensis	1	37	650.973	0.42	1	MG2_1
Maprounea guianensis 2	MG2	MG2_1_1	MG2_1	Maprounea guianensis	1	38	649.875	0.42	1	MG2_1
Maprounea guianensis 2	MG2	MG2_1_1	MG2_1	Maprounea guianensis	1	39	649.143	0.42	1	MG2_1
Maprounea guianensis 2	MG2	MG2_1_1	MG2_1	Maprounea guianensis	1	40	648.228	0.42	1	MG2_1
Maprounea guianensis 2	MG2	MG2_1_1	MG2_1	Maprounea guianensis	1	41	647.313	0.42	1	MG2_1
Maprounea guianensis 2	MG2	MG2_1_1	MG2_1	Maprounea guianensis	1	42	646.398	0.42	1	MG2_1
Maprounea guianensis 2	MG2	MG2_1_1	MG2_1	Maprounea guianensis	1	43	645.483	0.42	1	MG2_1
Maprounea guianensis 2	MG2	MG2_1_1	MG2_1	Maprounea guianensis	1	44	644.751	0.42	1	MG2_1
Maprounea guianensis 2	MG2	MG2_1_1	MG2_1	Maprounea guianensis	1	45	643.836	0.42	1	MG2_1
Maprounea guianensis 2	MG2	MG2_1_1	MG2_1	Maprounea guianensis	1	46	643.104	0.42	1	MG2_1
Maprounea guianensis 2	MG2	MG2_1_1	MG2_1	Maprounea guianensis	1	47	6,421,891	0.42	1	MG2_1
Maprounea guianensis 2	MG2	MG2_1_1	MG2_1	Maprounea guianensis	1	48	641.457	0.42	1	MG2_1
Maprounea guianensis 2	MG2	MG2_1_1	MG2_1	Maprounea guianensis	1	49	640.542	0.42	1	MG2_1
Maprounea guianensis 2	MG2	MG2_1_1	MG2_1	Maprounea guianensis	1	50	63.981	0.42	1	MG2_1
Maprounea guianensis 2	MG2	MG2_1_1	MG2_1	Maprounea guianensis	1	51	639.078	0.42	1	MG2_1
Maprounea guianensis 2	MG2	MG2_1_1	MG2_1	Maprounea guianensis	1	52	638.163	0.42	1	MG2_1
Maprounea guianensis 2	MG2	MG2_1_1	MG2_1	Maprounea guianensis	1	53	637.431	0.42	1	MG2_1
Maprounea guianensis 2	MG2	MG2_1_1	MG2_1	Maprounea guianensis	1	54	636.699	0.42	1	MG2_1
Maprounea guianensis 2	MG2	MG2_1_1	MG2_1	Maprounea guianensis	1	55	635.967	0.42	1	MG2_1
Maprounea guianensis 2	MG2	MG2_1_1	MG2_1	Maprounea guianensis	1	56	635.235	0.42	1	MG2_1
Maprounea guianensis 2	MG2	MG2_1_1	MG2_1	Maprounea guianensis	1	57	634.503	0.42	1	MG2_1
Maprounea guianensis 2	MG2	MG2_1_1	MG2_1	Maprounea guianensis	1	58	633.954	0.42	1	MG2_1
Maprounea guianensis 2	MG2	MG2_1_1	MG2_1	Maprounea guianensis	1	59	633.222	0.42	1	MG2_1
Maprounea guianensis 2	MG2	MG2_2_1	MG2_2	Maprounea guianensis	1	0	6.264	0.64	2	MG2_2
Maprounea guianensis 2	MG2	MG2_2_1	MG2_2	Maprounea guianensis	1	1	712.278	0.64	2	MG2_2
Maprounea guianensis 2	MG2	MG2_2_1	MG2_2	Maprounea guianensis	1	2	7,044,091	0.64	2	MG2_2
Maprounea guianensis 2	MG2	MG2_2_1	MG2_2	Maprounea guianensis	1	3	700.383	0.64	2	MG2_2
Maprounea guianensis 2	MG2	MG2_2_1	MG2_2	Maprounea guianensis	1	4	697.455	0.64	2	MG2_2
Maprounea guianensis 2	MG2	MG2_2_1	MG2_2	Maprounea guianensis	1	5	69.471	0.64	2	MG2_2
Maprounea guianensis 2	MG2	MG2_2_1	MG2_2	Maprounea guianensis	1	6	692.331	0.64	2	MG2_2
Maprounea guianensis 2	MG2	MG2_2_1	MG2_2	Maprounea guianensis	1	7	690.135	0.64	2	MG2_2
Maprounea guianensis 2	MG2	MG2_2_1	MG2_2	Maprounea guianensis	1	8	687.939	0.64	2	MG2_2
Maprounea guianensis 2	MG2	MG2_2_1	MG2_2	Maprounea guianensis	1	9	685.926	0.64	2	MG2_2
Maprounea guianensis 2	MG2	MG2_2_1	MG2_2	Maprounea guianensis	1	10	684.096	0.64	2	MG2_2
Maprounea guianensis 2	MG2	MG2_2_1	MG2_2	Maprounea guianensis	1	11	682.266	0.64	2	MG2_2
Maprounea guianensis 2	MG2	MG2_2_1	MG2_2	Maprounea guianensis	1	12	680.436	0.64	2	MG2_2
Maprounea guianensis 2	MG2	MG2_2_1	MG2_2	Maprounea guianensis	1	13	678.789	0.64	2	MG2_2
Maprounea guianensis 2	MG2	MG2_2_1	MG2_2	Maprounea guianensis	1	14	6,771,421	0.64	2	MG2_2
Maprounea guianensis 2	MG2	MG2_2_1	MG2_2	Maprounea guianensis	1	15	675.495	0.64	2	MG2_2
Maprounea guianensis 2	MG2	MG2_2_1	MG2_2	Maprounea guianensis	1	16	674.031	0.64	2	MG2_2
Maprounea guianensis 2	MG2	MG2_2_1	MG2_2	Maprounea guianensis	1	17	672.567	0.64	2	MG2_2
Maprounea guianensis 2	MG2	MG2_2_1	MG2_2	Maprounea guianensis	1	18	671.103	0.64	2	MG2_2
Maprounea guianensis 2	MG2	MG2_2_1	MG2_2	Maprounea guianensis	1	19	669.639	0.64	2	MG2_2
Maprounea guianensis 2	MG2	MG2_2_1	MG2_2	Maprounea guianensis	1	20	668.175	0.64	2	MG2_2
Maprounea guianensis 2	MG2	MG2_2_1	MG2_2	Maprounea guianensis	1	21	666.894	0.64	2	MG2_2
Maprounea guianensis 2	MG2	MG2_2_1	MG2_2	Maprounea guianensis	1	22	66.543	0.64	2	MG2_2
Maprounea guianensis 2	MG2	MG2_2_1	MG2_2	Maprounea guianensis	1	23	664.149	0.64	2	MG2_2
Maprounea guianensis 2	MG2	MG2_2_1	MG2_2	Maprounea guianensis	1	24	662.868	0.64	2	MG2_2
Maprounea guianensis 2	MG2	MG2_2_1	MG2_2	Maprounea guianensis	1	25	661.587	0.64	2	MG2_2
Maprounea guianensis 2	MG2	MG2_2_1	MG2_2	Maprounea guianensis	1	26	660.306	0.64	2	MG2_2
Maprounea guianensis 2	MG2	MG2_2_1	MG2_2	Maprounea guianensis	1	27	659.025	0.64	2	MG2_2
Maprounea guianensis 2	MG2	MG2_2_1	MG2_2	Maprounea guianensis	1	28	657.927	0.64	2	MG2_2
Maprounea guianensis 2	MG2	MG2_2_1	MG2_2	Maprounea guianensis	1	29	656.646	0.64	2	MG2_2
Maprounea guianensis 2	MG2	MG2_2_1	MG2_2	Maprounea guianensis	1	30	655.548	0.64	2	MG2_2
Maprounea guianensis 2	MG2	MG2_2_1	MG2_2	Maprounea guianensis	1	31	654.267	0.64	2	MG2_2
Maprounea guianensis 2	MG2	MG2_2_1	MG2_2	Maprounea guianensis	1	32	653.169	0.64	2	MG2_2
Maprounea guianensis 2	MG2	MG2_2_1	MG2_2	Maprounea guianensis	1	33	652.071	0.64	2	MG2_2
Maprounea guianensis 2	MG2	MG2_2_1	MG2_2	Maprounea guianensis	1	34	650.973	0.64	2	MG2_2
Maprounea guianensis 2	MG2	MG2_2_1	MG2_2	Maprounea guianensis	1	35	649.875	0.64	2	MG2_2
Maprounea guianensis 2	MG2	MG2_2_1	MG2_2	Maprounea guianensis	1	36	648.777	0.64	2	MG2_2
Maprounea guianensis 2	MG2	MG2_2_1	MG2_2	Maprounea guianensis	1	37	647.679	0.64	2	MG2_2
Maprounea guianensis 2	MG2	MG2_2_1	MG2_2	Maprounea guianensis	1	38	646.764	0.64	2	MG2_2
Maprounea guianensis 2	MG2	MG2_2_1	MG2_2	Maprounea guianensis	1	39	645.666	0.64	2	MG2_2
Maprounea guianensis 2	MG2	MG2_2_1	MG2_2	Maprounea guianensis	1	40	644.568	0.64	2	MG2_2
Maprounea guianensis 2	MG2	MG2_2_1	MG2_2	Maprounea guianensis	1	41	643.653	0.64	2	MG2_2
Maprounea guianensis 2	MG2	MG2_2_1	MG2_2	Maprounea guianensis	1	42	642.555	0.64	2	MG2_2
Maprounea guianensis 2	MG2	MG2_2_1	MG2_2	Maprounea guianensis	1	43	64.164	0.64	2	MG2_2
Maprounea guianensis 2	MG2	MG2_2_1	MG2_2	Maprounea guianensis	1	44	640.542	0.64	2	MG2_2
Maprounea guianensis 2	MG2	MG2_2_1	MG2_2	Maprounea guianensis	1	45	639.627	0.64	2	MG2_2
Maprounea guianensis 2	MG2	MG2_2_1	MG2_2	Maprounea guianensis	1	46	638.529	0.64	2	MG2_2
Maprounea guianensis 2	MG2	MG2_2_1	MG2_2	Maprounea guianensis	1	47	637.797	0.64	2	MG2_2
Maprounea guianensis 2	MG2	MG2_2_1	MG2_2	Maprounea guianensis	1	48	636.699	0.64	2	MG2_2
Maprounea guianensis 2	MG2	MG2_2_1	MG2_2	Maprounea guianensis	1	49	635.784	0.64	2	MG2_2
Maprounea guianensis 2	MG2	MG2_2_1	MG2_2	Maprounea guianensis	1	50	634.869	0.64	2	MG2_2
Maprounea guianensis 2	MG2	MG2_2_1	MG2_2	Maprounea guianensis	1	51	633.954	0.64	2	MG2_2
Maprounea guianensis 2	MG2	MG2_2_1	MG2_2	Maprounea guianensis	1	52	633.039	0.64	2	MG2_2
Maprounea guianensis 2	MG2	MG2_2_1	MG2_2	Maprounea guianensis	1	53	632.124	0.64	2	MG2_2
Maprounea guianensis 2	MG2	MG2_2_1	MG2_2	Maprounea guianensis	1	54	631.209	0.64	2	MG2_2
Maprounea guianensis 2	MG2	MG2_2_1	MG2_2	Maprounea guianensis	1	55	630.294	0.64	2	MG2_2
Maprounea guianensis 2	MG2	MG2_2_1	MG2_2	Maprounea guianensis	1	56	629.379	0.64	2	MG2_2
Maprounea guianensis 2	MG2	MG2_2_1	MG2_2	Maprounea guianensis	1	57	628.464	0.64	2	MG2_2
Maprounea guianensis 2	MG2	MG2_2_1	MG2_2	Maprounea guianensis	1	58	627.549	0.64	2	MG2_2
Maprounea guianensis 2	MG2	MG2_2_1	MG2_2	Maprounea guianensis	1	59	626.817	0.64	2	MG2_2
Maprounea guianensis 3	MG3	MG3_1_1	MG3_1	Maprounea guianensis	1	0	4.251	0.59	1	MG3_1
Maprounea guianensis 3	MG3	MG3_1_1	MG3_1	Maprounea guianensis	1	1	713.925	0.59	1	MG3_1
Maprounea guianensis 3	MG3	MG3_1_1	MG3_1	Maprounea guianensis	1	2	708.435	0.59	1	MG3_1
Maprounea guianensis 3	MG3	MG3_1_1	MG3_1	Maprounea guianensis	1	3	705.324	0.59	1	MG3_1
Maprounea guianensis 3	MG3	MG3_1_1	MG3_1	Maprounea guianensis	1	4	702.762	0.59	1	MG3_1
Maprounea guianensis 3	MG3	MG3_1_1	MG3_1	Maprounea guianensis	1	5	7,005,661	0.59	1	MG3_1
Maprounea guianensis 3	MG3	MG3_1_1	MG3_1	Maprounea guianensis	1	6	698.553	0.59	1	MG3_1
Maprounea guianensis 3	MG3	MG3_1_1	MG3_1	Maprounea guianensis	1	7	696.723	0.59	1	MG3_1
Maprounea guianensis 3	MG3	MG3_1_1	MG3_1	Maprounea guianensis	1	8	694.893	0.59	1	MG3_1
Maprounea guianensis 3	MG3	MG3_1_1	MG3_1	Maprounea guianensis	1	9	693.246	0.59	1	MG3_1
Maprounea guianensis 3	MG3	MG3_1_1	MG3_1	Maprounea guianensis	1	10	691.599	0.59	1	MG3_1
Maprounea guianensis 3	MG3	MG3_1_1	MG3_1	Maprounea guianensis	1	11	690.318	0.59	1	MG3_1
Maprounea guianensis 3	MG3	MG3_1_1	MG3_1	Maprounea guianensis	1	12	689.037	0.59	1	MG3_1
Maprounea guianensis 3	MG3	MG3_1_1	MG3_1	Maprounea guianensis	1	13	687.573	0.59	1	MG3_1
Maprounea guianensis 3	MG3	MG3_1_1	MG3_1	Maprounea guianensis	1	14	686.292	0.59	1	MG3_1
Maprounea guianensis 3	MG3	MG3_1_1	MG3_1	Maprounea guianensis	1	15	685.011	0.59	1	MG3_1
Maprounea guianensis 3	MG3	MG3_1_1	MG3_1	Maprounea guianensis	1	16	683.913	0.59	1	MG3_1
Maprounea guianensis 3	MG3	MG3_1_1	MG3_1	Maprounea guianensis	1	17	682.632	0.59	1	MG3_1
Maprounea guianensis 3	MG3	MG3_1_1	MG3_1	Maprounea guianensis	1	18	681.534	0.59	1	MG3_1
Maprounea guianensis 3	MG3	MG3_1_1	MG3_1	Maprounea guianensis	1	19	680.436	0.59	1	MG3_1
Maprounea guianensis 3	MG3	MG3_1_1	MG3_1	Maprounea guianensis	1	20	679.338	0.59	1	MG3_1
Maprounea guianensis 3	MG3	MG3_1_1	MG3_1	Maprounea guianensis	1	21	678.423	0.59	1	MG3_1
Maprounea guianensis 3	MG3	MG3_1_1	MG3_1	Maprounea guianensis	1	22	677.325	0.59	1	MG3_1
Maprounea guianensis 3	MG3	MG3_1_1	MG3_1	Maprounea guianensis	1	23	67.641	0.59	1	MG3_1
Maprounea guianensis 3	MG3	MG3_1_1	MG3_1	Maprounea guianensis	1	24	675.495	0.59	1	MG3_1
Maprounea guianensis 3	MG3	MG3_1_1	MG3_1	Maprounea guianensis	1	25	67.458	0.59	1	MG3_1
Maprounea guianensis 3	MG3	MG3_1_1	MG3_1	Maprounea guianensis	1	26	673.665	0.59	1	MG3_1
Maprounea guianensis 3	MG3	MG3_1_1	MG3_1	Maprounea guianensis	1	27	67.275	0.59	1	MG3_1
Maprounea guianensis 3	MG3	MG3_1_1	MG3_1	Maprounea guianensis	1	28	671.835	0.59	1	MG3_1
Maprounea guianensis 3	MG3	MG3_1_1	MG3_1	Maprounea guianensis	1	29	6,709,201	0.59	1	MG3_1
Maprounea guianensis 3	MG3	MG3_1_1	MG3_1	Maprounea guianensis	1	30	670.188	0.59	1	MG3_1
Maprounea guianensis 3	MG3	MG3_1_1	MG3_1	Maprounea guianensis	1	31	669.273	0.59	1	MG3_1
Maprounea guianensis 3	MG3	MG3_1_1	MG3_1	Maprounea guianensis	1	32	668.358	0.59	1	MG3_1
Maprounea guianensis 3	MG3	MG3_1_1	MG3_1	Maprounea guianensis	1	33	667.626	0.59	1	MG3_1
Maprounea guianensis 3	MG3	MG3_1_1	MG3_1	Maprounea guianensis	1	34	666.711	0.59	1	MG3_1
Maprounea guianensis 3	MG3	MG3_1_1	MG3_1	Maprounea guianensis	1	35	665.979	0.59	1	MG3_1
Maprounea guianensis 3	MG3	MG3_1_1	MG3_1	Maprounea guianensis	1	36	665.247	0.59	1	MG3_1
Maprounea guianensis 3	MG3	MG3_1_1	MG3_1	Maprounea guianensis	1	37	664.332	0.59	1	MG3_1
Maprounea guianensis 3	MG3	MG3_1_1	MG3_1	Maprounea guianensis	1	38	66.36	0.59	1	MG3_1
Maprounea guianensis 3	MG3	MG3_1_1	MG3_1	Maprounea guianensis	1	39	662.868	0.59	1	MG3_1
Maprounea guianensis 3	MG3	MG3_1_1	MG3_1	Maprounea guianensis	1	40	662.136	0.59	1	MG3_1
Maprounea guianensis 3	MG3	MG3_1_1	MG3_1	Maprounea guianensis	1	41	661.404	0.59	1	MG3_1
Maprounea guianensis 3	MG3	MG3_1_1	MG3_1	Maprounea guianensis	1	42	660.672	0.59	1	MG3_1
Maprounea guianensis 3	MG3	MG3_1_1	MG3_1	Maprounea guianensis	1	43	65.994	0.59	1	MG3_1
Maprounea guianensis 3	MG3	MG3_1_1	MG3_1	Maprounea guianensis	1	44	659.208	0.59	1	MG3_1
Maprounea guianensis 3	MG3	MG3_1_1	MG3_1	Maprounea guianensis	1	45	6,584,761	0.59	1	MG3_1
Maprounea guianensis 3	MG3	MG3_1_1	MG3_1	Maprounea guianensis	1	46	657.744	0.59	1	MG3_1
Maprounea guianensis 3	MG3	MG3_1_1	MG3_1	Maprounea guianensis	1	47	657.195	0.59	1	MG3_1
Maprounea guianensis 3	MG3	MG3_1_1	MG3_1	Maprounea guianensis	1	48	656.463	0.59	1	MG3_1
Maprounea guianensis 3	MG3	MG3_1_1	MG3_1	Maprounea guianensis	1	49	655.731	0.59	1	MG3_1
Maprounea guianensis 3	MG3	MG3_1_1	MG3_1	Maprounea guianensis	1	50	655.182	0.59	1	MG3_1
Maprounea guianensis 3	MG3	MG3_1_1	MG3_1	Maprounea guianensis	1	51	65.445	0.59	1	MG3_1
Maprounea guianensis 3	MG3	MG3_1_1	MG3_1	Maprounea guianensis	1	52	653.901	0.59	1	MG3_1
Maprounea guianensis 3	MG3	MG3_1_1	MG3_1	Maprounea guianensis	1	53	653.169	0.59	1	MG3_1
Maprounea guianensis 3	MG3	MG3_1_1	MG3_1	Maprounea guianensis	1	54	652.437	0.59	1	MG3_1
Maprounea guianensis 3	MG3	MG3_1_1	MG3_1	Maprounea guianensis	1	55	651.888	0.59	1	MG3_1
Maprounea guianensis 3	MG3	MG3_1_1	MG3_1	Maprounea guianensis	1	56	651.156	0.59	1	MG3_1
Maprounea guianensis 3	MG3	MG3_1_1	MG3_1	Maprounea guianensis	1	57	650.607	0.59	1	MG3_1
Maprounea guianensis 3	MG3	MG3_1_1	MG3_1	Maprounea guianensis	1	58	649.875	0.59	1	MG3_1
Maprounea guianensis 3	MG3	MG3_1_1	MG3_1	Maprounea guianensis	1	59	649.326	0.59	1	MG3_1
Maprounea guianensis 3	MG3	MG3_2_1	MG3_2	Maprounea guianensis	1	0	-1.971	0.64	2	MG3_2
Maprounea guianensis 3	MG3	MG3_2_1	MG3_2	Maprounea guianensis	1	1	714.108	0.64	2	MG3_2
Maprounea guianensis 3	MG3	MG3_2_1	MG3_2	Maprounea guianensis	1	2	710.814	0.64	2	MG3_2
Maprounea guianensis 3	MG3	MG3_2_1	MG3_2	Maprounea guianensis	1	3	708.984	0.64	2	MG3_2
Maprounea guianensis 3	MG3	MG3_2_1	MG3_2	Maprounea guianensis	1	4	70.752	0.64	2	MG3_2
Maprounea guianensis 3	MG3	MG3_2_1	MG3_2	Maprounea guianensis	1	5	706.239	0.64	2	MG3_2
Maprounea guianensis 3	MG3	MG3_2_1	MG3_2	Maprounea guianensis	1	6	705.141	0.64	2	MG3_2
Maprounea guianensis 3	MG3	MG3_2_1	MG3_2	Maprounea guianensis	1	7	704.226	0.64	2	MG3_2
Maprounea guianensis 3	MG3	MG3_2_1	MG3_2	Maprounea guianensis	1	8	703.311	0.64	2	MG3_2
Maprounea guianensis 3	MG3	MG3_2_1	MG3_2	Maprounea guianensis	1	9	702.396	0.64	2	MG3_2
Maprounea guianensis 3	MG3	MG3_2_1	MG3_2	Maprounea guianensis	1	10	701.664	0.64	2	MG3_2
Maprounea guianensis 3	MG3	MG3_2_1	MG3_2	Maprounea guianensis	1	11	700.932	0.64	2	MG3_2
Maprounea guianensis 3	MG3	MG3_2_1	MG3_2	Maprounea guianensis	1	12	70.02	0.64	2	MG3_2
Maprounea guianensis 3	MG3	MG3_2_1	MG3_2	Maprounea guianensis	1	13	699.651	0.64	2	MG3_2
Maprounea guianensis 3	MG3	MG3_2_1	MG3_2	Maprounea guianensis	1	14	698.919	0.64	2	MG3_2
Maprounea guianensis 3	MG3	MG3_2_1	MG3_2	Maprounea guianensis	1	15	6,981,871	0.64	2	MG3_2
Maprounea guianensis 3	MG3	MG3_2_1	MG3_2	Maprounea guianensis	1	16	697.638	0.64	2	MG3_2
Maprounea guianensis 3	MG3	MG3_2_1	MG3_2	Maprounea guianensis	1	17	696.906	0.64	2	MG3_2
Maprounea guianensis 3	MG3	MG3_2_1	MG3_2	Maprounea guianensis	1	18	696.174	0.64	2	MG3_2
Maprounea guianensis 3	MG3	MG3_2_1	MG3_2	Maprounea guianensis	1	19	695.625	0.64	2	MG3_2
Maprounea guianensis 3	MG3	MG3_2_1	MG3_2	Maprounea guianensis	1	20	695.076	0.64	2	MG3_2
Maprounea guianensis 3	MG3	MG3_2_1	MG3_2	Maprounea guianensis	1	21	694.527	0.64	2	MG3_2
Maprounea guianensis 3	MG3	MG3_2_1	MG3_2	Maprounea guianensis	1	22	693.978	0.64	2	MG3_2
Maprounea guianensis 3	MG3	MG3_2_1	MG3_2	Maprounea guianensis	1	23	693.429	0.64	2	MG3_2
Maprounea guianensis 3	MG3	MG3_2_1	MG3_2	Maprounea guianensis	1	24	69.288	0.64	2	MG3_2
Maprounea guianensis 3	MG3	MG3_2_1	MG3_2	Maprounea guianensis	1	25	692.331	0.64	2	MG3_2
Maprounea guianensis 3	MG3	MG3_2_1	MG3_2	Maprounea guianensis	1	26	691.782	0.64	2	MG3_2
Maprounea guianensis 3	MG3	MG3_2_1	MG3_2	Maprounea guianensis	1	27	691.416	0.64	2	MG3_2
Maprounea guianensis 3	MG3	MG3_2_1	MG3_2	Maprounea guianensis	1	28	690.684	0.64	2	MG3_2
Maprounea guianensis 3	MG3	MG3_2_1	MG3_2	Maprounea guianensis	1	29	690.318	0.64	2	MG3_2
Maprounea guianensis 3	MG3	MG3_2_1	MG3_2	Maprounea guianensis	1	30	689.769	0.64	2	MG3_2
Maprounea guianensis 3	MG3	MG3_2_1	MG3_2	Maprounea guianensis	1	31	68.922	0.64	2	MG3_2
Maprounea guianensis 3	MG3	MG3_2_1	MG3_2	Maprounea guianensis	1	32	688.854	0.64	2	MG3_2
Maprounea guianensis 3	MG3	MG3_2_1	MG3_2	Maprounea guianensis	1	33	6,881,221	0.64	2	MG3_2
Maprounea guianensis 3	MG3	MG3_2_1	MG3_2	Maprounea guianensis	1	34	687.756	0.64	2	MG3_2
Maprounea guianensis 3	MG3	MG3_2_1	MG3_2	Maprounea guianensis	1	35	68.739	0.64	2	MG3_2
Maprounea guianensis 3	MG3	MG3_2_1	MG3_2	Maprounea guianensis	1	36	686.658	0.64	2	MG3_2
Maprounea guianensis 3	MG3	MG3_2_1	MG3_2	Maprounea guianensis	1	37	686.292	0.64	2	MG3_2
Maprounea guianensis 3	MG3	MG3_2_1	MG3_2	Maprounea guianensis	1	38	6,857,431	0.64	2	MG3_2
Maprounea guianensis 3	MG3	MG3_2_1	MG3_2	Maprounea guianensis	1	39	685.377	0.64	2	MG3_2
Maprounea guianensis 3	MG3	MG3_2_1	MG3_2	Maprounea guianensis	1	40	684.828	0.64	2	MG3_2
Maprounea guianensis 3	MG3	MG3_2_1	MG3_2	Maprounea guianensis	1	41	684.462	0.64	2	MG3_2
Maprounea guianensis 3	MG3	MG3_2_1	MG3_2	Maprounea guianensis	1	42	68.373	0.64	2	MG3_2
Maprounea guianensis 3	MG3	MG3_2_1	MG3_2	Maprounea guianensis	1	43	683.181	0.64	2	MG3_2
Maprounea guianensis 3	MG3	MG3_2_1	MG3_2	Maprounea guianensis	1	44	682.632	0.64	2	MG3_2
Maprounea guianensis 3	MG3	MG3_2_1	MG3_2	Maprounea guianensis	1	45	682.266	0.64	2	MG3_2
Maprounea guianensis 3	MG3	MG3_2_1	MG3_2	Maprounea guianensis	1	46	681.717	0.64	2	MG3_2
Maprounea guianensis 3	MG3	MG3_2_1	MG3_2	Maprounea guianensis	1	47	681.168	0.64	2	MG3_2
Maprounea guianensis 3	MG3	MG3_2_1	MG3_2	Maprounea guianensis	1	48	680.802	0.64	2	MG3_2
Maprounea guianensis 3	MG3	MG3_2_1	MG3_2	Maprounea guianensis	1	49	680.253	0.64	2	MG3_2
Maprounea guianensis 3	MG3	MG3_2_1	MG3_2	Maprounea guianensis	1	50	679.887	0.64	2	MG3_2
Maprounea guianensis 3	MG3	MG3_2_1	MG3_2	Maprounea guianensis	1	51	6,795,211	0.64	2	MG3_2
Maprounea guianensis 3	MG3	MG3_2_1	MG3_2	Maprounea guianensis	1	52	679.155	0.64	2	MG3_2
Maprounea guianensis 3	MG3	MG3_2_1	MG3_2	Maprounea guianensis	1	53	678.789	0.64	2	MG3_2
Maprounea guianensis 3	MG3	MG3_2_1	MG3_2	Maprounea guianensis	1	54	678.423	0.64	2	MG3_2
Maprounea guianensis 3	MG3	MG3_2_1	MG3_2	Maprounea guianensis	1	55	677.874	0.64	2	MG3_2
Maprounea guianensis 3	MG3	MG3_2_1	MG3_2	Maprounea guianensis	1	56	677.508	0.64	2	MG3_2
Maprounea guianensis 3	MG3	MG3_2_1	MG3_2	Maprounea guianensis	1	57	6,771,421	0.64	2	MG3_2
Maprounea guianensis 3	MG3	MG3_2_1	MG3_2	Maprounea guianensis	1	58	676.776	0.64	2	MG3_2
Maprounea guianensis 3	MG3	MG3_2_1	MG3_2	Maprounea guianensis	1	59	67.641	0.64	2	MG3_2
Simarouba versicolor 1	SV1	SV1_1_1	SV1_1	Simarouba versicolor	1	0	728.748	0.52	1	SV1_1
Simarouba versicolor 1	SV1	SV1_1_1	SV1_1	Simarouba versicolor	1	1	728.199	0.52	1	SV1_1
Simarouba versicolor 1	SV1	SV1_1_1	SV1_1	Simarouba versicolor	1	2	728.016	0.52	1	SV1_1
Simarouba versicolor 1	SV1	SV1_1_1	SV1_1	Simarouba versicolor	1	3	727.833	0.52	1	SV1_1
Simarouba versicolor 1	SV1	SV1_1_1	SV1_1	Simarouba versicolor	1	4	72.765	0.52	1	SV1_1
Simarouba versicolor 1	SV1	SV1_1_1	SV1_1	Simarouba versicolor	1	5	727.467	0.52	1	SV1_1
Simarouba versicolor 1	SV1	SV1_1_1	SV1_1	Simarouba versicolor	1	6	727.284	0.52	1	SV1_1
Simarouba versicolor 1	SV1	SV1_1_1	SV1_1	Simarouba versicolor	1	7	727.101	0.52	1	SV1_1
Simarouba versicolor 1	SV1	SV1_1_1	SV1_1	Simarouba versicolor	1	8	7,269,181	0.52	1	SV1_1
Simarouba versicolor 1	SV1	SV1_1_1	SV1_1	Simarouba versicolor	1	9	726.735	0.52	1	SV1_1
Simarouba versicolor 1	SV1	SV1_1_1	SV1_1	Simarouba versicolor	1	10	726.552	0.52	1	SV1_1
Simarouba versicolor 1	SV1	SV1_1_1	SV1_1	Simarouba versicolor	1	11	726.369	0.52	1	SV1_1
Simarouba versicolor 1	SV1	SV1_1_1	SV1_1	Simarouba versicolor	1	12	726.186	0.52	1	SV1_1
Simarouba versicolor 1	SV1	SV1_1_1	SV1_1	Simarouba versicolor	1	13	726.003	0.52	1	SV1_1
Simarouba versicolor 1	SV1	SV1_1_1	SV1_1	Simarouba versicolor	1	14	72.582	0.52	1	SV1_1
Simarouba versicolor 1	SV1	SV1_1_1	SV1_1	Simarouba versicolor	1	15	725.637	0.52	1	SV1_1
Simarouba versicolor 1	SV1	SV1_1_1	SV1_1	Simarouba versicolor	1	16	7,254,541	0.52	1	SV1_1
Simarouba versicolor 1	SV1	SV1_1_1	SV1_1	Simarouba versicolor	1	17	725.271	0.52	1	SV1_1
Simarouba versicolor 1	SV1	SV1_1_1	SV1_1	Simarouba versicolor	1	18	725.088	0.52	1	SV1_1
Simarouba versicolor 1	SV1	SV1_1_1	SV1_1	Simarouba versicolor	1	19	725.088	0.52	1	SV1_1
Simarouba versicolor 1	SV1	SV1_1_1	SV1_1	Simarouba versicolor	1	20	724.722	0.52	1	SV1_1
Simarouba versicolor 1	SV1	SV1_1_1	SV1_1	Simarouba versicolor	1	21	724.539	0.52	1	SV1_1
Simarouba versicolor 1	SV1	SV1_1_1	SV1_1	Simarouba versicolor	1	22	724.539	0.52	1	SV1_1
Simarouba versicolor 1	SV1	SV1_1_1	SV1_1	Simarouba versicolor	1	23	724.356	0.52	1	SV1_1
Simarouba versicolor 1	SV1	SV1_1_1	SV1_1	Simarouba versicolor	1	24	724.173	0.52	1	SV1_1
Simarouba versicolor 1	SV1	SV1_1_1	SV1_1	Simarouba versicolor	1	25	72.399	0.52	1	SV1_1
Simarouba versicolor 1	SV1	SV1_1_1	SV1_1	Simarouba versicolor	1	26	72.399	0.52	1	SV1_1
Simarouba versicolor 1	SV1	SV1_1_1	SV1_1	Simarouba versicolor	1	27	723.624	0.52	1	SV1_1
Simarouba versicolor 1	SV1	SV1_1_1	SV1_1	Simarouba versicolor	1	28	723.441	0.52	1	SV1_1
Simarouba versicolor 1	SV1	SV1_1_1	SV1_1	Simarouba versicolor	1	29	723.258	0.52	1	SV1_1
Simarouba versicolor 1	SV1	SV1_1_1	SV1_1	Simarouba versicolor	1	30	7,230,751	0.52	1	SV1_1
Simarouba versicolor 1	SV1	SV1_1_1	SV1_1	Simarouba versicolor	1	31	722.892	0.52	1	SV1_1
Simarouba versicolor 1	SV1	SV1_1_1	SV1_1	Simarouba versicolor	1	32	722.892	0.52	1	SV1_1
Simarouba versicolor 1	SV1	SV1_1_1	SV1_1	Simarouba versicolor	1	33	722.709	0.52	1	SV1_1
Simarouba versicolor 1	SV1	SV1_1_1	SV1_1	Simarouba versicolor	1	34	722.526	0.52	1	SV1_1
Simarouba versicolor 1	SV1	SV1_1_1	SV1_1	Simarouba versicolor	1	35	722.343	0.52	1	SV1_1
Simarouba versicolor 1	SV1	SV1_1_1	SV1_1	Simarouba versicolor	1	36	72.216	0.52	1	SV1_1
Simarouba versicolor 1	SV1	SV1_1_1	SV1_1	Simarouba versicolor	1	37	721.977	0.52	1	SV1_1
Simarouba versicolor 1	SV1	SV1_1_1	SV1_1	Simarouba versicolor	1	38	721.977	0.52	1	SV1_1
Simarouba versicolor 1	SV1	SV1_1_1	SV1_1	Simarouba versicolor	1	39	721.794	0.52	1	SV1_1
Simarouba versicolor 1	SV1	SV1_1_1	SV1_1	Simarouba versicolor	1	40	721.794	0.52	1	SV1_1
Simarouba versicolor 1	SV1	SV1_1_1	SV1_1	Simarouba versicolor	1	41	721.611	0.52	1	SV1_1
Simarouba versicolor 1	SV1	SV1_1_1	SV1_1	Simarouba versicolor	1	42	721.428	0.52	1	SV1_1
Simarouba versicolor 1	SV1	SV1_1_1	SV1_1	Simarouba versicolor	1	43	721.245	0.52	1	SV1_1
Simarouba versicolor 1	SV1	SV1_1_1	SV1_1	Simarouba versicolor	1	44	721.062	0.52	1	SV1_1
Simarouba versicolor 1	SV1	SV1_1_1	SV1_1	Simarouba versicolor	1	45	721.062	0.52	1	SV1_1
Simarouba versicolor 1	SV1	SV1_1_1	SV1_1	Simarouba versicolor	1	46	720.879	0.52	1	SV1_1
Simarouba versicolor 1	SV1	SV1_1_1	SV1_1	Simarouba versicolor	1	47	7,206,961	0.52	1	SV1_1
Simarouba versicolor 1	SV1	SV1_1_1	SV1_1	Simarouba versicolor	1	48	721.062	0.52	1	SV1_1
Simarouba versicolor 1	SV1	SV1_1_1	SV1_1	Simarouba versicolor	1	49	7,206,961	0.52	1	SV1_1
Simarouba versicolor 1	SV1	SV1_1_1	SV1_1	Simarouba versicolor	1	50	720.513	0.52	1	SV1_1
Simarouba versicolor 1	SV1	SV1_1_1	SV1_1	Simarouba versicolor	1	51	719.964	0.52	1	SV1_1
Simarouba versicolor 1	SV1	SV1_1_1	SV1_1	Simarouba versicolor	1	52	719.781	0.52	1	SV1_1
Simarouba versicolor 1	SV1	SV1_1_1	SV1_1	Simarouba versicolor	1	53	719.598	0.52	1	SV1_1
Simarouba versicolor 1	SV1	SV1_1_1	SV1_1	Simarouba versicolor	1	54	719.415	0.52	1	SV1_1
Simarouba versicolor 1	SV1	SV1_1_1	SV1_1	Simarouba versicolor	1	55	719.049	0.52	1	SV1_1
Simarouba versicolor 1	SV1	SV1_1_1	SV1_1	Simarouba versicolor	1	56	718.866	0.52	1	SV1_1
Simarouba versicolor 1	SV1	SV1_1_1	SV1_1	Simarouba versicolor	1	57	718.683	0.52	1	SV1_1
Simarouba versicolor 1	SV1	SV1_1_1	SV1_1	Simarouba versicolor	1	58	71.85	0.52	1	SV1_1
Simarouba versicolor 1	SV1	SV1_1_1	SV1_1	Simarouba versicolor	1	59	718.317	0.52	1	SV1_1
Simarouba versicolor 1	SV1	SV1_2_1	SV1_2	Simarouba versicolor	1	0	591	0.38	2	SV1_2
Simarouba versicolor 1	SV1	SV1_2_1	SV1_2	Simarouba versicolor	1	1	7,144,741	0.38	2	SV1_2
Simarouba versicolor 1	SV1	SV1_2_1	SV1_2	Simarouba versicolor	1	2	711.912	0.38	2	SV1_2
Simarouba versicolor 1	SV1	SV1_2_1	SV1_2	Simarouba versicolor	1	3	710.814	0.38	2	SV1_2
Simarouba versicolor 1	SV1	SV1_2_1	SV1_2	Simarouba versicolor	1	4	709.899	0.38	2	SV1_2
Simarouba versicolor 1	SV1	SV1_2_1	SV1_2	Simarouba versicolor	1	5	709.167	0.38	2	SV1_2
Simarouba versicolor 1	SV1	SV1_2_1	SV1_2	Simarouba versicolor	1	6	708.618	0.38	2	SV1_2
Simarouba versicolor 1	SV1	SV1_2_1	SV1_2	Simarouba versicolor	1	7	7,082,521	0.38	2	SV1_2
Simarouba versicolor 1	SV1	SV1_2_1	SV1_2	Simarouba versicolor	1	8	707.886	0.38	2	SV1_2
Simarouba versicolor 1	SV1	SV1_2_1	SV1_2	Simarouba versicolor	1	9	707.337	0.38	2	SV1_2
Simarouba versicolor 1	SV1	SV1_2_1	SV1_2	Simarouba versicolor	1	10	707.154	0.38	2	SV1_2
Simarouba versicolor 1	SV1	SV1_2_1	SV1_2	Simarouba versicolor	1	11	7,067,881	0.38	2	SV1_2
Simarouba versicolor 1	SV1	SV1_2_1	SV1_2	Simarouba versicolor	1	12	706.422	0.38	2	SV1_2
Simarouba versicolor 1	SV1	SV1_2_1	SV1_2	Simarouba versicolor	1	13	706.056	0.38	2	SV1_2
Simarouba versicolor 1	SV1	SV1_2_1	SV1_2	Simarouba versicolor	1	14	705.873	0.38	2	SV1_2
Simarouba versicolor 1	SV1	SV1_2_1	SV1_2	Simarouba versicolor	1	15	70.569	0.38	2	SV1_2
Simarouba versicolor 1	SV1	SV1_2_1	SV1_2	Simarouba versicolor	1	16	705.324	0.38	2	SV1_2
Simarouba versicolor 1	SV1	SV1_2_1	SV1_2	Simarouba versicolor	1	17	705.141	0.38	2	SV1_2
Simarouba versicolor 1	SV1	SV1_2_1	SV1_2	Simarouba versicolor	1	18	704.958	0.38	2	SV1_2
Simarouba versicolor 1	SV1	SV1_2_1	SV1_2	Simarouba versicolor	1	19	704.775	0.38	2	SV1_2
Simarouba versicolor 1	SV1	SV1_2_1	SV1_2	Simarouba versicolor	1	20	704.592	0.38	2	SV1_2
Simarouba versicolor 1	SV1	SV1_2_1	SV1_2	Simarouba versicolor	1	21	7,044,091	0.38	2	SV1_2
Simarouba versicolor 1	SV1	SV1_2_1	SV1_2	Simarouba versicolor	1	22	704.226	0.38	2	SV1_2
Simarouba versicolor 1	SV1	SV1_2_1	SV1_2	Simarouba versicolor	1	23	704.043	0.38	2	SV1_2
Simarouba versicolor 1	SV1	SV1_2_1	SV1_2	Simarouba versicolor	1	24	704.043	0.38	2	SV1_2
Simarouba versicolor 1	SV1	SV1_2_1	SV1_2	Simarouba versicolor	1	25	70.386	0.38	2	SV1_2
Simarouba versicolor 1	SV1	SV1_2_1	SV1_2	Simarouba versicolor	1	26	703.494	0.38	2	SV1_2
Simarouba versicolor 1	SV1	SV1_2_1	SV1_2	Simarouba versicolor	1	27	703.311	0.38	2	SV1_2
Simarouba versicolor 1	SV1	SV1_2_1	SV1_2	Simarouba versicolor	1	28	703.311	0.38	2	SV1_2
Simarouba versicolor 1	SV1	SV1_2_1	SV1_2	Simarouba versicolor	1	29	703.128	0.38	2	SV1_2
Simarouba versicolor 1	SV1	SV1_2_1	SV1_2	Simarouba versicolor	1	30	702.945	0.38	2	SV1_2
Simarouba versicolor 1	SV1	SV1_2_1	SV1_2	Simarouba versicolor	1	31	702.762	0.38	2	SV1_2
Simarouba versicolor 1	SV1	SV1_2_1	SV1_2	Simarouba versicolor	1	32	702.579	0.38	2	SV1_2
Simarouba versicolor 1	SV1	SV1_2_1	SV1_2	Simarouba versicolor	1	33	702.579	0.38	2	SV1_2
Simarouba versicolor 1	SV1	SV1_2_1	SV1_2	Simarouba versicolor	1	34	702.396	0.38	2	SV1_2
Simarouba versicolor 1	SV1	SV1_2_1	SV1_2	Simarouba versicolor	1	35	702.213	0.38	2	SV1_2
Simarouba versicolor 1	SV1	SV1_2_1	SV1_2	Simarouba versicolor	1	36	7,020,301	0.38	2	SV1_2
Simarouba versicolor 1	SV1	SV1_2_1	SV1_2	Simarouba versicolor	1	37	7,020,301	0.38	2	SV1_2
Simarouba versicolor 1	SV1	SV1_2_1	SV1_2	Simarouba versicolor	1	38	701.847	0.38	2	SV1_2
Simarouba versicolor 1	SV1	SV1_2_1	SV1_2	Simarouba versicolor	1	39	701.664	0.38	2	SV1_2
Simarouba versicolor 1	SV1	SV1_2_1	SV1_2	Simarouba versicolor	1	40	701.664	0.38	2	SV1_2
Simarouba versicolor 1	SV1	SV1_2_1	SV1_2	Simarouba versicolor	1	41	701.298	0.38	2	SV1_2
Simarouba versicolor 1	SV1	SV1_2_1	SV1_2	Simarouba versicolor	1	42	701.298	0.38	2	SV1_2
Simarouba versicolor 1	SV1	SV1_2_1	SV1_2	Simarouba versicolor	1	43	701.115	0.38	2	SV1_2
Simarouba versicolor 1	SV1	SV1_2_1	SV1_2	Simarouba versicolor	1	44	701.115	0.38	2	SV1_2
Simarouba versicolor 1	SV1	SV1_2_1	SV1_2	Simarouba versicolor	1	45	700.932	0.38	2	SV1_2
Simarouba versicolor 1	SV1	SV1_2_1	SV1_2	Simarouba versicolor	1	46	700.749	0.38	2	SV1_2
Simarouba versicolor 1	SV1	SV1_2_1	SV1_2	Simarouba versicolor	1	47	700.749	0.38	2	SV1_2
Simarouba versicolor 1	SV1	SV1_2_1	SV1_2	Simarouba versicolor	1	48	7,005,661	0.38	2	SV1_2
Simarouba versicolor 1	SV1	SV1_2_1	SV1_2	Simarouba versicolor	1	49	7,005,661	0.38	2	SV1_2
Simarouba versicolor 1	SV1	SV1_2_1	SV1_2	Simarouba versicolor	1	50	700.383	0.38	2	SV1_2
Simarouba versicolor 1	SV1	SV1_2_1	SV1_2	Simarouba versicolor	1	51	70.02	0.38	2	SV1_2
Simarouba versicolor 1	SV1	SV1_2_1	SV1_2	Simarouba versicolor	1	52	70.02	0.38	2	SV1_2
Simarouba versicolor 1	SV1	SV1_2_1	SV1_2	Simarouba versicolor	1	53	70.02	0.38	2	SV1_2
Simarouba versicolor 1	SV1	SV1_2_1	SV1_2	Simarouba versicolor	1	54	699.834	0.38	2	SV1_2
Simarouba versicolor 1	SV1	SV1_2_1	SV1_2	Simarouba versicolor	1	55	699.834	0.38	2	SV1_2
Simarouba versicolor 1	SV1	SV1_2_1	SV1_2	Simarouba versicolor	1	56	699.834	0.38	2	SV1_2
Simarouba versicolor 1	SV1	SV1_2_1	SV1_2	Simarouba versicolor	1	57	699.651	0.38	2	SV1_2
Simarouba versicolor 1	SV1	SV1_2_1	SV1_2	Simarouba versicolor	1	58	699.651	0.38	2	SV1_2
Simarouba versicolor 1	SV1	SV1_2_1	SV1_2	Simarouba versicolor	1	59	699.468	0.38	2	SV1_2
Simarouba versicolor 2	SV2	SV2_1_1	SV2_1	Simarouba versicolor	1	0	846	0.43	1	SV2_1
Simarouba versicolor 2	SV2	SV2_1_1	SV2_1	Simarouba versicolor	1	1	708.984	0.43	1	SV2_1
Simarouba versicolor 2	SV2	SV2_1_1	SV2_1	Simarouba versicolor	1	2	686.658	0.43	1	SV2_1
Simarouba versicolor 2	SV2	SV2_1_1	SV2_1	Simarouba versicolor	1	3	665.796	0.43	1	SV2_1
Simarouba versicolor 2	SV2	SV2_1_1	SV2_1	Simarouba versicolor	1	4	645.666	0.43	1	SV2_1
Simarouba versicolor 2	SV2	SV2_1_1	SV2_1	Simarouba versicolor	1	5	626.085	0.43	1	SV2_1
Simarouba versicolor 2	SV2	SV2_1_1	SV2_1	Simarouba versicolor	1	6	60.687	0.43	1	SV2_1
Simarouba versicolor 2	SV2	SV2_1_1	SV2_1	Simarouba versicolor	1	7	588.021	0.43	1	SV2_1
Simarouba versicolor 2	SV2	SV2_1_1	SV2_1	Simarouba versicolor	1	8	569.538	0.43	1	SV2_1
Simarouba versicolor 2	SV2	SV2_1_1	SV2_1	Simarouba versicolor	1	9	551.421	0.43	1	SV2_1
Simarouba versicolor 2	SV2	SV2_1_1	SV2_1	Simarouba versicolor	1	10	533.853	0.43	1	SV2_1
Simarouba versicolor 2	SV2	SV2_1_1	SV2_1	Simarouba versicolor	1	11	516.651	0.43	1	SV2_1
Simarouba versicolor 2	SV2	SV2_1_1	SV2_1	Simarouba versicolor	1	12	499.815	0.43	1	SV2_1
Simarouba versicolor 2	SV2	SV2_1_1	SV2_1	Simarouba versicolor	1	13	483.162	0.43	1	SV2_1
Simarouba versicolor 2	SV2	SV2_1_1	SV2_1	Simarouba versicolor	1	14	467.241	0.43	1	SV2_1
Simarouba versicolor 2	SV2	SV2_1_1	SV2_1	Simarouba versicolor	1	15	451.503	0.43	1	SV2_1
Simarouba versicolor 2	SV2	SV2_1_1	SV2_1	Simarouba versicolor	1	16	436.131	0.43	1	SV2_1
Simarouba versicolor 2	SV2	SV2_1_1	SV2_1	Simarouba versicolor	1	17	421.308	0.43	1	SV2_1
Simarouba versicolor 2	SV2	SV2_1_1	SV2_1	Simarouba versicolor	1	18	406.851	0.43	1	SV2_1
Simarouba versicolor 2	SV2	SV2_1_1	SV2_1	Simarouba versicolor	1	19	392.943	0.43	1	SV2_1
Simarouba versicolor 2	SV2	SV2_1_1	SV2_1	Simarouba versicolor	1	20	379.218	0.43	1	SV2_1
Simarouba versicolor 2	SV2	SV2_1_1	SV2_1	Simarouba versicolor	1	21	365.859	0.43	1	SV2_1
Simarouba versicolor 2	SV2	SV2_1_1	SV2_1	Simarouba versicolor	1	22	353.049	0.43	1	SV2_1
Simarouba versicolor 2	SV2	SV2_1_1	SV2_1	Simarouba versicolor	1	23	340.422	0.43	1	SV2_1
Simarouba versicolor 2	SV2	SV2_1_1	SV2_1	Simarouba versicolor	1	24	328.527	0.43	1	SV2_1
Simarouba versicolor 2	SV2	SV2_1_1	SV2_1	Simarouba versicolor	1	25	316.815	0.43	1	SV2_1
Simarouba versicolor 2	SV2	SV2_1_1	SV2_1	Simarouba versicolor	1	26	305.286	0.43	1	SV2_1
Simarouba versicolor 2	SV2	SV2_1_1	SV2_1	Simarouba versicolor	1	27	294.489	0.43	1	SV2_1
Simarouba versicolor 2	SV2	SV2_1_1	SV2_1	Simarouba versicolor	1	28	284.058	0.43	1	SV2_1
Simarouba versicolor 2	SV2	SV2_1_1	SV2_1	Simarouba versicolor	1	29	27.381	0.43	1	SV2_1
Simarouba versicolor 2	SV2	SV2_1_1	SV2_1	Simarouba versicolor	1	30	264.111	0.43	1	SV2_1
Simarouba versicolor 2	SV2	SV2_1_1	SV2_1	Simarouba versicolor	1	31	254.595	0.43	1	SV2_1
Simarouba versicolor 2	SV2	SV2_1_1	SV2_1	Simarouba versicolor	1	32	245.445	0.43	1	SV2_1
Simarouba versicolor 2	SV2	SV2_1_1	SV2_1	Simarouba versicolor	1	33	236.661	0.43	1	SV2_1
Simarouba versicolor 2	SV2	SV2_1_1	SV2_1	Simarouba versicolor	1	34	22.806	0.43	1	SV2_1
Simarouba versicolor 2	SV2	SV2_1_1	SV2_1	Simarouba versicolor	1	35	220.008	0.43	1	SV2_1
Simarouba versicolor 2	SV2	SV2_1_1	SV2_1	Simarouba versicolor	1	36	211.956	0.43	1	SV2_1
Simarouba versicolor 2	SV2	SV2_1_1	SV2_1	Simarouba versicolor	1	37	204.453	0.43	1	SV2_1
Simarouba versicolor 2	SV2	SV2_1_1	SV2_1	Simarouba versicolor	1	38	197.133	0.43	1	SV2_1
Simarouba versicolor 2	SV2	SV2_1_1	SV2_1	Simarouba versicolor	1	39	189.996	0.43	1	SV2_1
Simarouba versicolor 2	SV2	SV2_1_1	SV2_1	Simarouba versicolor	1	40	183.225	0.43	1	SV2_1
Simarouba versicolor 2	SV2	SV2_1_1	SV2_1	Simarouba versicolor	1	41	176.637	0.43	1	SV2_1
Simarouba versicolor 2	SV2	SV2_1_1	SV2_1	Simarouba versicolor	1	42	170.232	0.43	1	SV2_1
Simarouba versicolor 2	SV2	SV2_1_1	SV2_1	Simarouba versicolor	1	43	164.376	0.43	1	SV2_1
Simarouba versicolor 2	SV2	SV2_1_1	SV2_1	Simarouba versicolor	1	44	158.337	0.43	1	SV2_1
Simarouba versicolor 2	SV2	SV2_1_1	SV2_1	Simarouba versicolor	1	45	152.847	0.43	1	SV2_1
Simarouba versicolor 2	SV2	SV2_1_1	SV2_1	Simarouba versicolor	1	46	14.754	0.43	1	SV2_1
Simarouba versicolor 2	SV2	SV2_1_1	SV2_1	Simarouba versicolor	1	47	142.233	0.43	1	SV2_1
Simarouba versicolor 2	SV2	SV2_1_1	SV2_1	Simarouba versicolor	1	48	137.292	0.43	1	SV2_1
Simarouba versicolor 2	SV2	SV2_1_1	SV2_1	Simarouba versicolor	1	49	132.534	0.43	1	SV2_1
Simarouba versicolor 2	SV2	SV2_1_1	SV2_1	Simarouba versicolor	1	50	7959-12-01	0.43	1	SV2_1
Simarouba versicolor 2	SV2	SV2_1_1	SV2_1	Simarouba versicolor	1	51	3384-12-01	0.43	1	SV2_1
Simarouba versicolor 2	SV2	SV2_1_1	SV2_1	Simarouba versicolor	1	52	9175-11-01	0.43	1	SV2_1
Simarouba versicolor 2	SV2	SV2_1_1	SV2_1	Simarouba versicolor	1	53	5149-11-01	0.43	1	SV2_1
Simarouba versicolor 2	SV2	SV2_1_1	SV2_1	Simarouba versicolor	1	54	11.1306	0.43	1	SV2_1
Simarouba versicolor 2	SV2	SV2_1_1	SV2_1	Simarouba versicolor	1	55	7463-10-01	0.43	1	SV2_1
Simarouba versicolor 2	SV2	SV2_1_1	SV2_1	Simarouba versicolor	1	56	3803-10-01	0.43	1	SV2_1
Simarouba versicolor 2	SV2	SV2_1_1	SV2_1	Simarouba versicolor	1	57	10.0326	0.43	1	SV2_1
Simarouba versicolor 2	SV2	SV2_1_1	SV2_1	Simarouba versicolor	1	58	7215-09-01	0.43	1	SV2_1
Simarouba versicolor 2	SV2	SV2_1_1	SV2_1	Simarouba versicolor	1	59	709.167	0.43	1	SV2_1
Simarouba versicolor 2	SV2	SV2_2_1	SV2_2	Simarouba versicolor	1	0	2.604	0.28	2	SV2_2
Simarouba versicolor 2	SV2	SV2_2_1	SV2_2	Simarouba versicolor	1	1	715.206	0.28	2	SV2_2
Simarouba versicolor 2	SV2	SV2_2_1	SV2_2	Simarouba versicolor	1	2	709.533	0.28	2	SV2_2
Simarouba versicolor 2	SV2	SV2_2_1	SV2_2	Simarouba versicolor	1	3	70.569	0.28	2	SV2_2
Simarouba versicolor 2	SV2	SV2_2_1	SV2_2	Simarouba versicolor	1	4	702.213	0.28	2	SV2_2
Simarouba versicolor 2	SV2	SV2_2_1	SV2_2	Simarouba versicolor	1	5	699.285	0.28	2	SV2_2
Simarouba versicolor 2	SV2	SV2_2_1	SV2_2	Simarouba versicolor	1	6	69.654	0.28	2	SV2_2
Simarouba versicolor 2	SV2	SV2_2_1	SV2_2	Simarouba versicolor	1	7	693.978	0.28	2	SV2_2
Simarouba versicolor 2	SV2	SV2_2_1	SV2_2	Simarouba versicolor	1	8	691.416	0.28	2	SV2_2
Simarouba versicolor 2	SV2	SV2_2_1	SV2_2	Simarouba versicolor	1	9	689.037	0.28	2	SV2_2
Simarouba versicolor 2	SV2	SV2_2_1	SV2_2	Simarouba versicolor	1	10	686.841	0.28	2	SV2_2
Simarouba versicolor 2	SV2	SV2_2_1	SV2_2	Simarouba versicolor	1	11	684.645	0.28	2	SV2_2
Simarouba versicolor 2	SV2	SV2_2_1	SV2_2	Simarouba versicolor	1	12	682.449	0.28	2	SV2_2
Simarouba versicolor 2	SV2	SV2_2_1	SV2_2	Simarouba versicolor	1	13	680.253	0.28	2	SV2_2
Simarouba versicolor 2	SV2	SV2_2_1	SV2_2	Simarouba versicolor	1	14	67.824	0.28	2	SV2_2
Simarouba versicolor 2	SV2	SV2_2_1	SV2_2	Simarouba versicolor	1	15	676.227	0.28	2	SV2_2
Simarouba versicolor 2	SV2	SV2_2_1	SV2_2	Simarouba versicolor	1	16	674.214	0.28	2	SV2_2
Simarouba versicolor 2	SV2	SV2_2_1	SV2_2	Simarouba versicolor	1	17	672.384	0.28	2	SV2_2
Simarouba versicolor 2	SV2	SV2_2_1	SV2_2	Simarouba versicolor	1	18	670.371	0.28	2	SV2_2
Simarouba versicolor 2	SV2	SV2_2_1	SV2_2	Simarouba versicolor	1	19	668.541	0.28	2	SV2_2
Simarouba versicolor 2	SV2	SV2_2_1	SV2_2	Simarouba versicolor	1	20	666.711	0.28	2	SV2_2
Simarouba versicolor 2	SV2	SV2_2_1	SV2_2	Simarouba versicolor	1	21	664.881	0.28	2	SV2_2
Simarouba versicolor 2	SV2	SV2_2_1	SV2_2	Simarouba versicolor	1	22	663.051	0.28	2	SV2_2
Simarouba versicolor 2	SV2	SV2_2_1	SV2_2	Simarouba versicolor	1	23	661.221	0.28	2	SV2_2
Simarouba versicolor 2	SV2	SV2_2_1	SV2_2	Simarouba versicolor	1	24	659.574	0.28	2	SV2_2
Simarouba versicolor 2	SV2	SV2_2_1	SV2_2	Simarouba versicolor	1	25	657.744	0.28	2	SV2_2
Simarouba versicolor 2	SV2	SV2_2_1	SV2_2	Simarouba versicolor	1	26	655.914	0.28	2	SV2_2
Simarouba versicolor 2	SV2	SV2_2_1	SV2_2	Simarouba versicolor	1	27	654.267	0.28	2	SV2_2
Simarouba versicolor 2	SV2	SV2_2_1	SV2_2	Simarouba versicolor	1	28	65.262	0.28	2	SV2_2
Simarouba versicolor 2	SV2	SV2_2_1	SV2_2	Simarouba versicolor	1	29	6,507,901	0.28	2	SV2_2
Simarouba versicolor 2	SV2	SV2_2_1	SV2_2	Simarouba versicolor	1	30	649.143	0.28	2	SV2_2
Simarouba versicolor 2	SV2	SV2_2_1	SV2_2	Simarouba versicolor	1	31	647.496	0.28	2	SV2_2
Simarouba versicolor 2	SV2	SV2_2_1	SV2_2	Simarouba versicolor	1	32	645.849	0.28	2	SV2_2
Simarouba versicolor 2	SV2	SV2_2_1	SV2_2	Simarouba versicolor	1	33	644.202	0.28	2	SV2_2
Simarouba versicolor 2	SV2	SV2_2_1	SV2_2	Simarouba versicolor	1	34	642.555	0.28	2	SV2_2
Simarouba versicolor 2	SV2	SV2_2_1	SV2_2	Simarouba versicolor	1	35	640.908	0.28	2	SV2_2
Simarouba versicolor 2	SV2	SV2_2_1	SV2_2	Simarouba versicolor	1	36	639.261	0.28	2	SV2_2
Simarouba versicolor 2	SV2	SV2_2_1	SV2_2	Simarouba versicolor	1	37	637.797	0.28	2	SV2_2
Simarouba versicolor 2	SV2	SV2_2_1	SV2_2	Simarouba versicolor	1	38	63.615	0.28	2	SV2_2
Simarouba versicolor 2	SV2	SV2_2_1	SV2_2	Simarouba versicolor	1	39	634.686	0.28	2	SV2_2
Simarouba versicolor 2	SV2	SV2_2_1	SV2_2	Simarouba versicolor	1	40	633.039	0.28	2	SV2_2
Simarouba versicolor 2	SV2	SV2_2_1	SV2_2	Simarouba versicolor	1	41	631.575	0.28	2	SV2_2
Simarouba versicolor 2	SV2	SV2_2_1	SV2_2	Simarouba versicolor	1	42	629.928	0.28	2	SV2_2
Simarouba versicolor 2	SV2	SV2_2_1	SV2_2	Simarouba versicolor	1	43	628.464	0.28	2	SV2_2
Simarouba versicolor 2	SV2	SV2_2_1	SV2_2	Simarouba versicolor	1	44	626.817	0.28	2	SV2_2
Simarouba versicolor 2	SV2	SV2_2_1	SV2_2	Simarouba versicolor	1	45	625.353	0.28	2	SV2_2
Simarouba versicolor 2	SV2	SV2_2_1	SV2_2	Simarouba versicolor	1	46	623.889	0.28	2	SV2_2
Simarouba versicolor 2	SV2	SV2_2_1	SV2_2	Simarouba versicolor	1	47	622.425	0.28	2	SV2_2
Simarouba versicolor 2	SV2	SV2_2_1	SV2_2	Simarouba versicolor	1	48	620.778	0.28	2	SV2_2
Simarouba versicolor 2	SV2	SV2_2_1	SV2_2	Simarouba versicolor	1	49	619.314	0.28	2	SV2_2
Simarouba versicolor 2	SV2	SV2_2_1	SV2_2	Simarouba versicolor	1	50	61.785	0.28	2	SV2_2
Simarouba versicolor 2	SV2	SV2_2_1	SV2_2	Simarouba versicolor	1	51	616.386	0.28	2	SV2_2
Simarouba versicolor 2	SV2	SV2_2_1	SV2_2	Simarouba versicolor	1	52	614.922	0.28	2	SV2_2
Simarouba versicolor 2	SV2	SV2_2_1	SV2_2	Simarouba versicolor	1	53	613.275	0.28	2	SV2_2
Simarouba versicolor 2	SV2	SV2_2_1	SV2_2	Simarouba versicolor	1	54	611.811	0.28	2	SV2_2
Simarouba versicolor 2	SV2	SV2_2_1	SV2_2	Simarouba versicolor	1	55	610.347	0.28	2	SV2_2
Simarouba versicolor 2	SV2	SV2_2_1	SV2_2	Simarouba versicolor	1	56	608.883	0.28	2	SV2_2
Simarouba versicolor 2	SV2	SV2_2_1	SV2_2	Simarouba versicolor	1	57	607.419	0.28	2	SV2_2
Simarouba versicolor 2	SV2	SV2_2_1	SV2_2	Simarouba versicolor	1	58	605.955	0.28	2	SV2_2
Simarouba versicolor 2	SV2	SV2_2_1	SV2_2	Simarouba versicolor	1	59	604.491	0.28	2	SV2_2
Simarouba versicolor 3	SV3	SV3_2_1	SV3_2	Simarouba versicolor	1	0	114	0.25	2	SV3_2
Simarouba versicolor 3	SV3	SV3_2_1	SV3_2	Simarouba versicolor	1	1	713.559	0.25	2	SV3_2
Simarouba versicolor 3	SV3	SV3_2_1	SV3_2	Simarouba versicolor	1	2	710.265	0.25	2	SV3_2
Simarouba versicolor 3	SV3	SV3_2_1	SV3_2	Simarouba versicolor	1	3	709.167	0.25	2	SV3_2
Simarouba versicolor 3	SV3	SV3_2_1	SV3_2	Simarouba versicolor	1	4	7,082,521	0.25	2	SV3_2
Simarouba versicolor 3	SV3	SV3_2_1	SV3_2	Simarouba versicolor	1	5	70.752	0.25	2	SV3_2
Simarouba versicolor 3	SV3	SV3_2_1	SV3_2	Simarouba versicolor	1	6	706.971	0.25	2	SV3_2
Simarouba versicolor 3	SV3	SV3_2_1	SV3_2	Simarouba versicolor	1	7	706.605	0.25	2	SV3_2
Simarouba versicolor 3	SV3	SV3_2_1	SV3_2	Simarouba versicolor	1	8	706.056	0.25	2	SV3_2
Simarouba versicolor 3	SV3	SV3_2_1	SV3_2	Simarouba versicolor	1	9	70.569	0.25	2	SV3_2
Simarouba versicolor 3	SV3	SV3_2_1	SV3_2	Simarouba versicolor	1	10	705.324	0.25	2	SV3_2
Simarouba versicolor 3	SV3	SV3_2_1	SV3_2	Simarouba versicolor	1	11	704.958	0.25	2	SV3_2
Simarouba versicolor 3	SV3	SV3_2_1	SV3_2	Simarouba versicolor	1	12	704.775	0.25	2	SV3_2
Simarouba versicolor 3	SV3	SV3_2_1	SV3_2	Simarouba versicolor	1	13	7,044,091	0.25	2	SV3_2
Simarouba versicolor 3	SV3	SV3_2_1	SV3_2	Simarouba versicolor	1	14	704.043	0.25	2	SV3_2
Simarouba versicolor 3	SV3	SV3_2_1	SV3_2	Simarouba versicolor	1	15	70.386	0.25	2	SV3_2
Simarouba versicolor 3	SV3	SV3_2_1	SV3_2	Simarouba versicolor	1	16	703.494	0.25	2	SV3_2
Simarouba versicolor 3	SV3	SV3_2_1	SV3_2	Simarouba versicolor	1	17	703.311	0.25	2	SV3_2
Simarouba versicolor 3	SV3	SV3_2_1	SV3_2	Simarouba versicolor	1	18	703.128	0.25	2	SV3_2
[truncated: 18,161 more rows]
